# Supplementary material for: Rapamycin-independent IGF2 expression in Tsc2-null mouse embryo fibroblasts and human lymphangioleiomyomatosis cells
Source: PLoS One. 2018 May 14;13(5):e0197105. doi: 10.1371/journal.pone.0197105 (PMC5951544; doi:10.1371/journal.pone.0197105)
Supplement: S1 Table — The table contains the number of raw reads for the paired-end samples, the percentage of mapped reads among the total number of raw reads, the percentage of junction spanning reads among the mapped reads, the percentage of mapped bases that mapped to mRNA, and the mean insert size of mapped reads. Metrics are based on STAR alignment. (XLSX) [file pone.0197105.s002.xlsx]

## Sheet: S1 Table
S1 Table. RNA-Seq Metrics Computed for Quality Control. The table contains the number of raw reads for the paired-end samples, the percentage of mapped reads among the total number of raw reads, the percentage of junction spanning reads among the mapped reads, the percentage of mapped bases that mapped to mRNA, and the mean insert size of mapped reads. Metrics are based on STAR alignment.
a) human samples
Sample	Raw Reads - R1	Raw Reads - R2	Raw Reads - Total	Mapped Reads (Percent)	Junction Spanning Reads (Percent)	mRNA Bases (Percent)	Mean Insert Size (bp)
TSC2++_NT	33136956	33136956	66273912	94.91	38.63	92.7	335.65
TSC2++_siRNA_STAT3	30594368	30594368	61188736	94.94	38.7	92.7	330.35
TSC2--_NT	46884533	46884533	93769066	94.75	40.66	93.1	396.56
TSC2--_siRNA_STAT3	46278108	46278108	92556216	94.6	41.81	94.2	410.64
b) mouse samples
Sample	Raw Reads - R1	Raw Reads - R2	Raw Reads - Total	Mapped Reads (Percent)	Junction Spanning Reads (Percent)	mRNA Bases (Percent)	Mean Insert Size (bp)
Tsc2+/+ MEFs	41488160	41488160	82976320	95.18	45.02	87.2	598.22
Tsc2-/- MEFs	26015635	26015635	52031270	95.35	43.5	88.8	451.88
