# Supplementary material for: Rapamycin-independent IGF2 expression in Tsc2-null mouse embryo fibroblasts and human lymphangioleiomyomatosis cells
Source: PLoS One. 2018 May 14;13(5):e0197105. doi: 10.1371/journal.pone.0197105 (PMC5951544; doi:10.1371/journal.pone.0197105)
Supplement: S2 Table — All results with absolute fold change > 8 are included. (XLSX) [file pone.0197105.s003.xlsx]

## Sheet: S2 Table
S2 Table. Top results for mouse Tsc2-/- vs. Tsc2+/+ MEFs comparison. All results with absolute fold change > 8 are included.
Official Gene Symbol	ENSEMBL Transcript ID	Fold Change	TPM, MEF_TSC2+/+	TPM, MEF_TSC2-/-
Gm12338	ENSMUST00000122170	3269.35	0	3268.35
Gm13394	ENSMUST00000121658	2147.79	1.15937	4636.88
Rps2	ENSMUST00000170715	1325.14	0	1324.14
Igfbp5	ENSMUST00000027377	1099.57	0.0366338	1138.85
Gm6311	ENSMUST00000073790	709.23	0.817915	1288.32
Ewsr1	ENSMUST00000151847	709.16	0	708.16
Gapdh	ENSMUST00000147954	477.916	4.24147	2503.98
Rps2	ENSMUST00000146867	415.704	0.488676	617.848
Grem1	ENSMUST00000099575	313.94	0.0525488	329.437
Igfbp3	ENSMUST00000020702	290.467	0	289.467
Tmsb4x	ENSMUST00000112172	289.775	1.16428	626.155
Rplp0	ENSMUST00000156359	265.881	1.28518	606.586
Mest	ENSMUST00000163949	223.806	0.184522	264.103
Upk3b	ENSMUST00000062606	155.001	0	154.001
Gapdh	ENSMUST00000182115	152.04	7.68464	1319.41
Chchd10	ENSMUST00000058906	146.199	0.255876	182.608
F11r	ENSMUST00000043839	126.299	0.0817456	135.623
Psme2	ENSMUST00000159297	123.121	1.96218	363.707
Lpl	ENSMUST00000015712	118.841	0.00997524	119.026
Bex1	ENSMUST00000058125	114.249	0	113.249
Mdk	ENSMUST00000069423	113.505	0	112.505
Aldh1a1	ENSMUST00000087638	105.782	0.0851706	113.791
Hspb1	ENSMUST00000005077	101.169	0.299438	130.463
Cd24a	ENSMUST00000058714	90.0672	0.0195657	90.8294
Ran	ENSMUST00000134632	88.7251	0	87.7251
Gpm6a	ENSMUST00000033915	81.3736	0	80.3736
Slc7a3	ENSMUST00000073927	80.7969	0.164812	93.1132
Rspo3	ENSMUST00000092623	80.5705	0.0143889	80.7298
Tpm3-rs7	ENSMUST00000072359	79.2528	0.266358	99.3624
Rps3a2	ENSMUST00000074245	78.2527	8.88246	772.329
Gm14327	ENSMUST00000099001	77.4889	0	76.4889
	ENSMUST00000120244	74.58	0.171721	86.387
Tsnax	ENSMUST00000075896	73.489	0.072043	77.7834
Upk1b	ENSMUST00000057767	72.911	0	71.911
Igf2	ENSMUST00000000033	70.3063	0	69.3063
Myrf	ENSMUST00000088013	68.3346	0	67.3346
Rps3a3	ENSMUST00000074680	66.4558	1.70023	178.446
Cdkn2a	ENSMUST00000060501	65.1659	0.232209	79.298
Gm11007	ENSMUST00000177700	63.0297	0	62.0297
Gm2007	ENSMUST00000177981	63.0297	0	62.0297
Slc38a1	ENSMUST00000088454	62.2737	0.0500004	64.3874
Gpc3	ENSMUST00000069360	61.6886	0.34448	81.9391
Slc43a3	ENSMUST00000090726	60.7572	0.352736	81.1885
Cpne8	ENSMUST00000064391	60.6724	0	59.6724
Loxl2	ENSMUST00000022660	60.2497	0.13834	67.5846
Lpl	ENSMUST00000168401	60.0893	0	59.0893
Nsg1	ENSMUST00000031009	58.153	0.165607	66.7835
Bex2	ENSMUST00000049130	56.0143	0	55.0143
Apoe	ENSMUST00000167646	54.6356	0	53.6356
Bex4	ENSMUST00000116527	54.179	0	53.179
Gbas	ENSMUST00000135160	53.3774	0	52.3774
Itm2a	ENSMUST00000033591	53.1512	0	52.1512
Rps2-ps6	ENSMUST00000095471	52.5363	0.860795	96.7593
Rnf128	ENSMUST00000113026	51.4095	0	50.4095
Dcn	ENSMUST00000105287	51.2833	7.07596	413.162
Rbpms	ENSMUST00000033995	49.3712	0	48.3712
Kcnab1	ENSMUST00000049230	49.2824	0	48.2824
Atp5h	ENSMUST00000180072	48.7422	0	47.7422
Ctgf	ENSMUST00000020171	47.8647	0.0430882	48.9271
Agpat3	ENSMUST00000105387	45.2432	0	44.2432
Gm15446	ENSMUST00000170826	44.8066	0	43.8066
2210418O10Rik	ENSMUST00000135430	42.3845	0	41.3845
Hoxc6	ENSMUST00000001711	42.3164	0.022848	42.2832
Krt19	ENSMUST00000007317	40.8794	0	39.8794
Rbpsuh-rs3	ENSMUST00000182751	40.7964	0.133056	45.2246
Nid2	ENSMUST00000022340	40.0326	0.357505	53.3445
Cdh11	ENSMUST00000075190	39.7058	0.369683	53.3844
Vldlr	ENSMUST00000025866	39.5404	0	38.5404
Mgst1	ENSMUST00000140932	38.4054	0	37.4054
Cgnl1	ENSMUST00000072899	38.1001	0.0557507	39.2242
Rbpms	ENSMUST00000053251	38.0757	0.121326	41.6953
Srsf5	ENSMUST00000110352	37.791	0	36.791
Hsd17b11	ENSMUST00000031251	37.7407	0	36.7407
Cck	ENSMUST00000035120	37.5244	0	36.5244
Cd55	ENSMUST00000027650	37.3615	0.0135323	36.8671
Uchl1	ENSMUST00000176015	36.6432	0.432636	51.4963
Trim25	ENSMUST00000107896	36.5296	0.000163616	35.5356
Tspan7	ENSMUST00000076354	36.4331	0	35.4331
Aldh1a2	ENSMUST00000034723	36.0391	0	35.0391
Sepp1	ENSMUST00000082424	35.8182	0.243734	43.5483
Slc2a3	ENSMUST00000032476	35.7112	0	34.7112
Igfbp4	ENSMUST00000177092	35.5332	0	34.5332
Fabp3	ENSMUST00000070532	35.4276	0.0505623	36.2189
Bcam	ENSMUST00000003061	35.2496	0	34.2496
Wt1	ENSMUST00000111098	34.699	0	33.699
Gata6	ENSMUST00000047762	34.213	0.0210932	33.9347
Gm7901	ENSMUST00000120430	34.1576	0.0904147	36.246
Gm14399	ENSMUST00000099029	33.1232	0	32.1232
Sdpr	ENSMUST00000051572	33.1186	0.364972	44.2059
Apela	ENSMUST00000124790	33.0415	0	32.0415
Dpp4	ENSMUST00000047812	32.643	0	31.643
Igfbp4	ENSMUST00000130530	32.5851	3.65372	150.642
Cystm1	ENSMUST00000050584	32.1775	0.948541	61.6992
Hoxb9	ENSMUST00000000010	31.6173	0	30.6173
Wt1	ENSMUST00000139585	31.2172	0	30.2172
Ndrg2	ENSMUST00000111632	30.062	0	29.062
Lrrn4	ENSMUST00000049787	29.4754	0.0179685	29.005
Podxl	ENSMUST00000026698	29.2461	4.42425	157.638
Sfrp1	ENSMUST00000033952	29.0026	0	28.0026
Lama5	ENSMUST00000015791	28.5363	0.0197657	28.1003
Bnc1	ENSMUST00000026096	28.5285	0	27.5285
Fam180a	ENSMUST00000051176	28.4914	0.950344	54.5681
Sptan1	ENSMUST00000095083	28.2934	4.03963e-05	27.2945
Hoxb7	ENSMUST00000049352	28.2907	0	27.2907
Col4a6	ENSMUST00000101205	28.1247	0.0621982	28.874
	ENSMUST00000149104	28.0766	0.650411	45.338
Pmaip1	ENSMUST00000025399	27.375	0.0645382	28.1417
Aif1l	ENSMUST00000001920	26.9355	0	25.9355
B230307C23Rik	ENSMUST00000113729	26.868	6.79188	208.352
Rnase4	ENSMUST00000022428	26.7848	0.334128	34.7343
Gas6	ENSMUST00000033828	26.4891	0.0395799	26.5375
Creld1	ENSMUST00000032422	25.7548	1.13233	53.9178
Adm2	ENSMUST00000066991	25.5098	0.710538	42.6355
Rps4l	ENSMUST00000071745	25.3538	0.042417	25.4292
Lgi2	ENSMUST00000039750	25.3535	0	24.3535
Cxadr	ENSMUST00000023572	25.1933	0.829829	45.0995
Pde3b	ENSMUST00000032909	24.9026	0.0247821	24.5197
Cdh3	ENSMUST00000080797	24.7013	0.636135	39.4146
Thbd	ENSMUST00000099270	24.5588	0.00896384	23.7789
Arnt2	ENSMUST00000085077	24.2747	0.578464	37.3167
Apoe	ENSMUST00000174064	24.1482	0.616799	38.0428
Gm5514	ENSMUST00000060477	23.9705	0	22.9705
Il1rn	ENSMUST00000114485	23.8603	0.194502	27.5012
Uchl1	ENSMUST00000031131	23.633	0.336135	30.5769
Pdgfrl	ENSMUST00000034004	23.6172	0.234066	28.1452
Nxf1	ENSMUST00000010248	23.4615	0.78661	40.9165
Tcn2	ENSMUST00000109989	23.3243	0.241021	27.9459
Pkhd1l1	ENSMUST00000038336	23.304	0.00320157	22.3786
Cthrc1	ENSMUST00000067072	23.1173	0	22.1173
Gm10221	ENSMUST00000088299	23.1097	0	22.1097
Rpp25	ENSMUST00000080514	22.937	0.165153	25.7251
Vdac2	ENSMUST00000153320	22.9151	0	21.9151
Mme	ENSMUST00000029400	22.7351	0	21.7351
Slc16a3	ENSMUST00000070653	22.7307	0	21.7307
Gcnt1	ENSMUST00000174236	22.7175	0.00057917	21.7307
Ccdc3	ENSMUST00000027988	22.5377	0.102516	23.8482
Ebna1bp2	ENSMUST00000147373	22.5267	5.43401e-05	21.5279
Tma7-ps	ENSMUST00000118448	22.4225	14.0541	336.55
Celf1	ENSMUST00000111449	22.3824	0	21.3824
Slc16a2	ENSMUST00000042664	22.3743	0	21.3743
Csnk1d	ENSMUST00000139267	22.3117	1.15196	47.0139
Lama4	ENSMUST00000019992	21.9682	0	20.9682
Cd302	ENSMUST00000074606	21.9199	0.191345	25.1142
Myrf	ENSMUST00000186854	21.8775	0	20.8775
Folr1	ENSMUST00000106981	21.6988	0	20.6988
Apoe	ENSMUST00000174355	21.5972	0.673475	35.1424
Krt18	ENSMUST00000023803	21.5586	0	20.5586
Rspo2	ENSMUST00000063492	21.4771	0.010108	20.6942
Reep1	ENSMUST00000121469	21.4618	0.220487	25.1939
Mettl17	ENSMUST00000167984	21.2282	0	20.2282
Tmem45a	ENSMUST00000023435	21.2264	0.012624	20.4944
Gpr39	ENSMUST00000027581	21.2052	0.0804229	21.9106
Gm7887	ENSMUST00000056948	21.1324	0	20.1324
Elmo1	ENSMUST00000072519	21.1269	0.15025	23.3012
Matn2	ENSMUST00000022947	20.892	0	19.892
Il1rn	ENSMUST00000114482	20.6402	2.6921	75.2055
Il1rn	ENSMUST00000142093	20.2973	7.96735	181.013
Vldlr	ENSMUST00000165761	20.2896	0	19.2896
Kank1	ENSMUST00000049400	20.137	0.0318836	19.779
Cpxm1	ENSMUST00000028897	20.1039	0.579584	30.7558
Gucy1a3	ENSMUST00000048976	20.0926	0	19.0926
Zcchc3	ENSMUST00000099207	20.0508	0	19.0508
Slit3	ENSMUST00000069837	20.0202	0.226144	23.5476
Rbm39	ENSMUST00000029149	20.0169	0.164172	22.3031
Gnpda2	ENSMUST00000031117	19.9892	0	18.9892
Tcn2	ENSMUST00000109993	19.8915	0.151112	21.8974
Nbl1	ENSMUST00000042844	19.8091	0.435842	27.4427
Slc40a1	ENSMUST00000027137	19.6043	0	18.6043
Sema3c	ENSMUST00000030568	19.5006	3.96139	95.7502
Glmp	ENSMUST00000001454	19.4654	5.16729e-10	18.4654
Syngr1	ENSMUST00000009728	19.4195	0.25444	23.3606
Pdzrn3	ENSMUST00000075994	19.4097	0	18.4097
Smpdl3b	ENSMUST00000030709	19.3519	0.454401	27.1454
Sept9	ENSMUST00000093907	19.1797	0	18.1797
Stk26	ENSMUST00000033444	19.0583	0	18.0583
Agpat3	ENSMUST00000166360	18.7606	0.0168133	18.076
Fam213a	ENSMUST00000022317	18.7602	0.0473205	18.6479
Phf23	ENSMUST00000133485	18.7307	0.000194169	17.7343
Gpx7	ENSMUST00000030332	18.633	0.0579275	18.7124
Mgp	ENSMUST00000032342	18.6041	1.18516	39.6529
Cyp2s1	ENSMUST00000043314	18.4948	0.0396506	18.2281
Slc7a3	ENSMUST00000101362	18.456	0.163069	20.4656
Fgfr1op2	ENSMUST00000058245	18.3522	5.07423e-07	17.3522
Sulf1	ENSMUST00000180062	18.2914	0	17.2914
Marcks	ENSMUST00000092584	18.0936	4.63005	100.868
Nov	ENSMUST00000050027	17.9539	0.711015	29.7194
Tuba1a	ENSMUST00000136329	17.8126	0	16.8126
Emilin2	ENSMUST00000024849	17.7611	3.25168	74.5144
Igfbp4	ENSMUST00000017637	17.5625	5.55095	114.051
Chn2	ENSMUST00000046856	17.4871	0	16.4871
Npnt	ENSMUST00000042744	17.4483	0	16.4483
Phf3	ENSMUST00000187600	17.3899	0.336135	22.2352
Kcnab1	ENSMUST00000160136	17.3578	0	16.3578
Plxna4	ENSMUST00000115096	17.3	0	16.3
Sulf1	ENSMUST00000177608	17.299	0	16.299
Msln	ENSMUST00000075884	17.2455	2.57272	60.6134
Stac2	ENSMUST00000017544	17.1817	0.0126387	16.3989
Bicc1	ENSMUST00000143791	17.1127	0.0165086	16.3952
Gnai1	ENSMUST00000074694	16.9544	0	15.9544
Glul	ENSMUST00000140685	16.9407	0	15.9407
Cln8	ENSMUST00000123990	16.7105	0	15.7105
Qpct	ENSMUST00000040789	16.6524	0.0183367	15.9577
Shc2	ENSMUST00000163867	16.646	0.154066	18.2106
Dynlt1b	ENSMUST00000179569	16.4266	17.6326	305.071
H2-T22	ENSMUST00000173280	16.4104	0.288453	20.144
Klc1	ENSMUST00000122300	16.405	2.08e-07	15.405
Tgfbi	ENSMUST00000045173	16.3162	0.305786	20.3055
Gm14295	ENSMUST00000179435	16.1511	0	15.1511
Medag	ENSMUST00000093110	16.0967	0.111256	16.8875
Adam19	ENSMUST00000011400	15.9269	0.26953	19.2197
Sirpa	ENSMUST00000103203	15.8705	0	14.8705
Ptx3	ENSMUST00000029421	15.8606	4.33057	83.5459
Wnt16	ENSMUST00000031681	15.7381	0.0215691	15.0776
Lck	ENSMUST00000123640	15.709	0.449134	21.7645
Rspo1	ENSMUST00000030687	15.6447	0.0386291	15.249
Frmd4b	ENSMUST00000113359	15.6384	0	14.6384
Fhl1	ENSMUST00000023854	15.5642	0	14.5642
Sesn3	ENSMUST00000034507	15.5601	1.07794	31.333
Slco2a1	ENSMUST00000035148	15.5043	0.0681143	15.5604
Gapdh	ENSMUST00000073605	15.5034	1.36249e-07	14.5034
Fbn1	ENSMUST00000028633	15.4799	0.497745	22.185
Hoxc8	ENSMUST00000001703	15.4419	0	14.4419
Steap4	ENSMUST00000115421	15.3667	0.322206	19.3179
Rps14	ENSMUST00000137400	15.2977	14.7686	240.223
Abcg2	ENSMUST00000031822	15.2959	0.18991	17.2008
2310030G06Rik	ENSMUST00000034564	15.2699	0.0302678	14.7321
Adamts5	ENSMUST00000023611	15.2314	0.532422	22.3409
Slc4a4	ENSMUST00000148750	15.216	0.249506	18.0125
Thbs1	ENSMUST00000039559	15.2159	9.63016	160.747
Tinagl1	ENSMUST00000105999	15.1689	4.22564	78.2672
Krt19	ENSMUST00000126460	15.1633	0.0505623	14.93
Pacsin2	ENSMUST00000165095	14.9525	0	13.9525
Hnrnpk	ENSMUST00000177019	14.7949	5.91009e-05	13.7958
Bend4	ENSMUST00000169190	14.7692	0	13.7692
Hebp2	ENSMUST00000020000	14.7099	0	13.7099
Tmem181a	ENSMUST00000088940	14.6618	1.83967	40.6347
Arap2	ENSMUST00000076623	14.6548	0	13.6548
Pgm5	ENSMUST00000047666	14.6398	0.0103906	13.7919
E030030I06Rik	ENSMUST00000180697	14.6061	0	13.6061
Gstk1	ENSMUST00000031897	14.5986	0.0431705	14.2288
Erp44	ENSMUST00000138743	14.5138	0	13.5138
Gas7	ENSMUST00000108682	14.4775	0.0598498	14.344
Gng2	ENSMUST00000162425	14.4632	0.145711	15.5707
F11r	ENSMUST00000155913	14.4289	0	13.4289
Flywch2	ENSMUST00000024704	14.4283	0	13.4283
Tmem108	ENSMUST00000189066	14.3918	0	13.3918
Nrep	ENSMUST00000171533	14.3228	0.893518	26.1204
Slc43a3	ENSMUST00000130278	14.3085	0.333324	18.0779
Sh3tc2	ENSMUST00000051720	14.2987	0.429748	19.4436
Ccser1	ENSMUST00000134710	14.2948	0	13.2948
Palm3	ENSMUST00000055077	14.2532	0.0140186	13.453
Bmper	ENSMUST00000071982	14.1898	0.553726	21.047
Slc9a3r1	ENSMUST00000021077	14.1406	8.85561	138.364
Slc16a3	ENSMUST00000154187	14.1279	0	13.1279
Des	ENSMUST00000027409	14.1146	0.660431	22.4364
Taf6l	ENSMUST00000003777	14.0217	0.041505	13.6037
Ptgis	ENSMUST00000088041	13.9885	0	12.9885
Ccl20	ENSMUST00000113437	13.9281	0	12.9281
Mmp13	ENSMUST00000015394	13.9106	0.216861	15.9273
Parvb	ENSMUST00000023072	13.8834	0.0440568	13.4951
Fam198b	ENSMUST00000145992	13.8687	0.548246	20.4722
Tmem151a	ENSMUST00000077066	13.8408	0.0165953	13.0705
Hoxc4	ENSMUST00000100164	13.807	0.0177022	13.0514
Sfrp2	ENSMUST00000029625	13.7765	0	12.7765
Ccser1	ENSMUST00000045522	13.706	0	12.706
Gulp1	ENSMUST00000074525	13.6119	0.741244	22.7016
Gm6851	ENSMUST00000154478	13.6075	0	12.6075
Limk2	ENSMUST00000101642	13.5818	0.930293	25.2169
Dnase2a	ENSMUST00000148573	13.5463	0.142115	14.4714
Raet1d	ENSMUST00000095795	13.5295	0	12.5295
Mrps21	ENSMUST00000072587	13.528	1.67285e-09	12.528
Sept9	ENSMUST00000106349	13.5042	0.468281	18.828
Peg10	ENSMUST00000176204	13.446	3.89607	64.8328
Abcg2	ENSMUST00000114294	13.4263	0	12.4263
Mme	ENSMUST00000194134	13.2347	0.0484752	12.8763
B3gnt2	ENSMUST00000055549	13.2148	0.492332	18.7209
Fam110c	ENSMUST00000041133	13.1534	0.166372	14.3417
Fbln2	ENSMUST00000041544	13.118	0.991178	25.1202
Cryab	ENSMUST00000034562	13.118	10.3411	147.772
Ezr	ENSMUST00000064234	13.0735	7.59581	111.377
Slc2a3	ENSMUST00000165884	13.034	0	12.034
Vldlr	ENSMUST00000167487	12.9496	0.00406498	12.0022
Kcnk1	ENSMUST00000046765	12.9396	0	11.9396
Serhl	ENSMUST00000169461	12.9145	0	11.9145
Trf	ENSMUST00000035158	12.874	0	11.874
Rbpms	ENSMUST00000182184	12.8591	0.020712	12.1254
Igfbp2	ENSMUST00000047328	12.831	0	11.831
Nod1	ENSMUST00000060655	12.8232	0.251766	15.0516
Rmdn2	ENSMUST00000040368	12.7943	0	11.7943
Glb1l	ENSMUST00000186148	12.7791	0.162034	13.8498
Plpp3	ENSMUST00000064139	12.7395	1.02444	24.7904
Cldn11	ENSMUST00000046174	12.6636	0	11.6636
Gm20498	ENSMUST00000110339	12.615	0.234705	14.5758
Zic1	ENSMUST00000065360	12.5939	0	11.5939
Mgat3	ENSMUST00000044970	12.5405	0.707351	20.4111
Plat	ENSMUST00000033941	12.4778	4.86227	72.148
Adrbk1	ENSMUST00000088737	12.4422	0.514148	17.8394
Wt1	ENSMUST00000111099	12.4154	0	11.4154
Gabra4	ENSMUST00000031121	12.4039	0	11.4039
Npy1r	ENSMUST00000039303	12.3923	0.0351852	11.8283
Slc38a1	ENSMUST00000100262	12.3514	0	11.3514
Raet1e	ENSMUST00000065527	12.3216	0.0293675	11.6835
Crb2	ENSMUST00000050372	12.2578	0.0562956	11.9479
Myo10	ENSMUST00000022882	12.2488	0	11.2488
Gm8355	ENSMUST00000177767	12.2468	6.84187	95.0375
Ccdc53	ENSMUST00000171151	12.2361	0.634194	18.9962
Gadd45a	ENSMUST00000151958	12.2064	0.360008	15.6008
Ets2	ENSMUST00000155226	12.1744	0	11.1744
Tmem181b-ps	ENSMUST00000190059	12.165	0.205887	13.6696
Gm15516	ENSMUST00000117292	12.1582	0.170478	13.2309
Adgrg6	ENSMUST00000041168	12.1122	0	11.1122
Lsr	ENSMUST00000108116	12.0785	0.0690853	11.913
Folr1	ENSMUST00000123321	12.0601	0	11.0601
Serping1	ENSMUST00000023994	12.0347	0.0603795	11.7614
Prkar1b	ENSMUST00000026973	12.0313	0.00336883	11.0718
H2-Q2	ENSMUST00000074806	11.9986	0.176275	13.1136
Stt3a	ENSMUST00000135934	11.9553	0.911914	21.8575
Igf2	ENSMUST00000105936	11.9313	0	10.9313
Egfr	ENSMUST00000102884	11.9282	0	10.9282
Il1rn	ENSMUST00000114487	11.9205	2.98214	46.4692
Gm8815	ENSMUST00000173809	11.9111	0	10.9111
Ube4b	ENSMUST00000138181	11.879	0	10.879
Pparg	ENSMUST00000171644	11.8661	0	10.8661
Smpd3	ENSMUST00000067512	11.8656	0.123984	12.3368
Rarb	ENSMUST00000063750	11.8586	0.111417	12.1799
Pde8a	ENSMUST00000026672	11.8396	0.0175347	11.0472
Acot1	ENSMUST00000168120	11.8381	0	10.8381
Epha2	ENSMUST00000006614	11.8258	1.52904	28.9078
Tuft1	ENSMUST00000006123	11.8108	0.34723	14.9119
Mgst1	ENSMUST00000120302	11.7989	12.3481	156.493
Mpzl2	ENSMUST00000034600	11.7495	0.0977585	11.8981
	ENSMUST00000184292	11.7478	0	10.7478
Ak6	ENSMUST00000190729	11.7327	3.58866	52.8375
Mdk	ENSMUST00000111309	11.7133	0.275758	13.9433
Zmynd8	ENSMUST00000109262	11.6946	0.0456002	11.2279
Sulf1	ENSMUST00000088585	11.6822	0	10.6822
Tmsb4x	ENSMUST00000112176	11.671	0	10.671
Egfr	ENSMUST00000020329	11.6371	0.0352564	11.0474
Hand2	ENSMUST00000040104	11.6287	0	10.6287
Cxadr	ENSMUST00000114229	11.6223	0.915925	21.2675
Mmd	ENSMUST00000004050	11.6122	9.80913	124.518
Myo10	ENSMUST00000125667	11.5907	0.414782	15.3983
Hnrnpk	ENSMUST00000176797	11.5905	1.3132	25.8112
Capn6	ENSMUST00000087316	11.545	8.32421	106.648
Sned1	ENSMUST00000062202	11.5439	0.751011	19.2135
Ctla2a	ENSMUST00000021880	11.5104	0.499589	16.2608
Mgll	ENSMUST00000113585	11.5009	0.12719	11.9637
Hoxb4	ENSMUST00000049241	11.4248	0.106813	11.6451
Adm	ENSMUST00000033054	11.3265	0.507436	16.0739
Egln3	ENSMUST00000039516	11.3094	0	10.3094
Sepp1	ENSMUST00000159247	11.2858	0.0993902	11.4075
Ctsf	ENSMUST00000119694	11.2249	0	10.2249
Adamts9	ENSMUST00000113438	11.1537	0.671633	17.6449
Igfbp2	ENSMUST00000120564	11.1416	0.0398493	10.5856
Tcn2	ENSMUST00000020710	11.1318	0	10.1318
Msrb2	ENSMUST00000023856	11.118	0	10.118
Btg2	ENSMUST00000020692	11.1102	0.446964	15.076
Srgap1	ENSMUST00000081688	11.1014	4.34487e-08	10.1014
Acin1	ENSMUST00000148754	11.0456	0.00216119	10.0695
Fam213a	ENSMUST00000118466	11.0338	0	10.0338
Serpinb9b	ENSMUST00000006392	11.0235	0.0310288	10.3655
	ENSMUST00000132396	11.018	0	10.018
Cln3	ENSMUST00000098036	11.0157	0	10.0157
Aldoc	ENSMUST00000102478	11.0122	0.160245	11.7769
Tmem183a	ENSMUST00000185903	10.987	0	9.98701
Rpl38	ENSMUST00000082092	10.9849	3.35789	46.8711
Gm14440	ENSMUST00000098998	10.9719	0	9.97188
Gm14435	ENSMUST00000172025	10.9719	0	9.97188
Ppp2r2b	ENSMUST00000117687	10.9314	0	9.9314
Map7d1	ENSMUST00000106132	10.9263	0.223416	12.3674
Gm8276	ENSMUST00000192231	10.9011	0	9.90111
Manba	ENSMUST00000029814	10.8976	0.560218	16.0026
Ywhaz	ENSMUST00000110361	10.8934	1.29848	24.0383
Lbh	ENSMUST00000024857	10.8854	2.27979	34.7017
Hoxb9	ENSMUST00000174042	10.8597	0	9.85974
Slc39a10	ENSMUST00000185520	10.8336	0	9.83361
Hopx	ENSMUST00000113453	10.8306	0.0345355	10.2046
Sh3bgrl2	ENSMUST00000113215	10.7843	0.014471	9.94035
Amotl2	ENSMUST00000035121	10.7421	0.815322	18.5003
Tax1bp3	ENSMUST00000108477	10.7304	0	9.73036
Pcbd2	ENSMUST00000021958	10.704	0.00606158	9.76892
Dtna	ENSMUST00000115832	10.6599	0.0751064	10.4605
Flrt3	ENSMUST00000110057	10.656	0	9.65603
Fam198b	ENSMUST00000118853	10.6512	1.54881	26.1479
Tmem151a	ENSMUST00000136372	10.6507	0	9.6507
Cds2	ENSMUST00000138194	10.6196	0	9.61964
Prr5	ENSMUST00000171460	10.6111	1.01502	20.3815
Hoxc5	ENSMUST00000001709	10.5871	0	9.58715
Igf2	ENSMUST00000121128	10.565	0	9.56501
Hells	ENSMUST00000155465	10.5629	0	9.56288
Eps8	ENSMUST00000127179	10.5505	0.433122	14.1202
Frmd4b	ENSMUST00000138301	10.549	0	9.54901
H2-Q6	ENSMUST00000113879	10.515	0	9.51496
Pon3	ENSMUST00000031773	10.5047	0.620029	16.0179
AW209491	ENSMUST00000038690	10.4998	0	9.49975
Nsd1	ENSMUST00000099490	10.4594	1.1021	20.9866
Tnfrsf12a	ENSMUST00000024698	10.4351	15.0894	166.895
Bdh1	ENSMUST00000149039	10.4162	0	9.41619
Ptgis	ENSMUST00000018113	10.4077	2.58215	36.282
Myrf	ENSMUST00000189897	10.3798	0	9.37977
Ktn1	ENSMUST00000187039	10.3785	0	9.37845
Gm11027	ENSMUST00000090195	10.3279	0.336654	12.8048
Aspscr1	ENSMUST00000129644	10.3049	0	9.30488
Cul3	ENSMUST00000167794	10.2977	0.00115572	9.30962
Scel	ENSMUST00000095576	10.2881	0	9.28813
Bex1	ENSMUST00000113118	10.2743	0	9.27425
Dcn	ENSMUST00000163448	10.2741	0	9.27414
Tmem159	ENSMUST00000033210	10.2343	0	9.23433
Dusp14	ENSMUST00000100705	10.2284	1.50471	24.6192
AW209491	ENSMUST00000178289	10.1941	0.0905398	10.1171
Txlna	ENSMUST00000132217	10.1913	0.081714	10.0241
Slc16a3	ENSMUST00000100130	10.1784	0.197603	11.1897
Fibin	ENSMUST00000099626	10.1692	0.83997	17.7111
Bscl2	ENSMUST00000086058	10.1689	0.892785	18.2476
Alkbh3	ENSMUST00000130403	10.1305	0.365295	12.8311
Sqrdl	ENSMUST00000005953	10.0899	3.43334	43.7318
Eno2	ENSMUST00000112476	10.0823	0.52293	14.3546
Fam214b	ENSMUST00000107959	10.0374	0.165426	10.6978
Cgn	ENSMUST00000107273	9.99731	0.568862	14.6844
Gng11	ENSMUST00000031670	9.96411	0.139008	10.3492
Snca	ENSMUST00000114268	9.76617	0	8.76617
Adamts2	ENSMUST00000040523	9.75624	0.161482	10.3317
Disp1	ENSMUST00000171366	9.74385	0.0619476	9.34746
Mbp	ENSMUST00000091789	9.74086	1.16138	20.0537
Rps2	ENSMUST00000054289	9.71315	16.9674	173.52
Dbn1	ENSMUST00000109923	9.68851	1.65912	24.7629
Ttc9	ENSMUST00000036116	9.67675	0	8.67675
Adamts1	ENSMUST00000023610	9.63561	3.3632	41.0421
Mtif3	ENSMUST00000140526	9.61678	0	8.61678
Cyr61	ENSMUST00000029846	9.60388	13.589	139.111
Wbp1l	ENSMUST00000111855	9.58968	0	8.58968
Plod2	ENSMUST00000070522	9.56826	1.01304	18.2613
Ccdc64	ENSMUST00000055408	9.54824	0	8.54824
Lck	ENSMUST00000167288	9.53519	0.372495	12.087
Ociad2	ENSMUST00000087195	9.5301	0.764977	15.8204
Mgmt	ENSMUST00000081510	9.51741	0	8.51741
Baiap2l1	ENSMUST00000055190	9.51738	0.103633	9.50369
Tpd52l1	ENSMUST00000000305	9.50494	0	8.50494
Matn2	ENSMUST00000163455	9.49486	0.140267	9.82667
Edn1	ENSMUST00000021796	9.49015	0.0147242	8.62988
Atn1	ENSMUST00000129411	9.46352	0	8.46352
Slc35c2	ENSMUST00000156134	9.46225	0	8.46225
Oxr1	ENSMUST00000170127	9.43657	1.33039	20.9909
Bmp4	ENSMUST00000074077	9.43394	1.45627	22.1723
Wtip	ENSMUST00000038537	9.42394	1.24299	20.1378
Tpm3	ENSMUST00000147430	9.42108	0	8.42108
Msmo1	ENSMUST00000145216	9.41401	1.17258	19.4527
Aldh1l1	ENSMUST00000032175	9.40377	0.244341	10.7015
Gm9770	ENSMUST00000075147	9.40085	0.106707	9.40399
Fblim1	ENSMUST00000105784	9.39432	0.930294	17.1338
Hoxb2	ENSMUST00000100523	9.3907	0	8.3907
Mgst1	ENSMUST00000008684	9.38872	14.942	148.675
Cxcl16	ENSMUST00000126391	9.38805	0	8.38805
P2rx3	ENSMUST00000028465	9.38771	3.22613	38.6737
Smoc2	ENSMUST00000024660	9.31825	0.0119961	8.43003
Ntan1	ENSMUST00000139161	9.31086	1.84714e-05	8.31103
Rtkn	ENSMUST00000065512	9.29392	0	8.29392
Tgm2	ENSMUST00000103122	9.27965	4.83496	53.1464
Dhrs3	ENSMUST00000171001	9.27682	2.23891	29.0468
Gm53	ENSMUST00000143887	9.27654	0	8.27654
Map4k4	ENSMUST00000192355	9.26291	0.289659	10.946
Pcdhgb6	ENSMUST00000003599	9.25964	0.0130998	8.38094
Palld	ENSMUST00000121200	9.23703	3.95705	44.7884
Mmp3	ENSMUST00000034497	9.22368	0.0394982	8.588
Tbkbp1	ENSMUST00000146374	9.21251	0	8.21251
Peg3	ENSMUST00000051209	9.20558	3.59994	41.3451
Tns3	ENSMUST00000129074	9.20136	0.646898	14.1537
Tmem144	ENSMUST00000029568	9.19542	0.83885	15.909
Sema3d	ENSMUST00000030868	9.19085	0	8.19085
Xlr3b	ENSMUST00000138149	9.18187	0.0159499	8.32832
Slco3a1	ENSMUST00000098371	9.17891	0	8.17891
Rhpn2	ENSMUST00000032705	9.17778	1.20731	19.2582
Fkbp4	ENSMUST00000151796	9.15187	4.0748	45.4439
Gm20425	ENSMUST00000166836	9.11847	0	8.11847
Hlf	ENSMUST00000107881	9.08584	0.14497	9.40301
Tbx5	ENSMUST00000018407	9.08294	0.0941211	8.93784
Heph	ENSMUST00000113838	9.04912	0.107401	9.021
Dusp3	ENSMUST00000003612	9.01111	3.2953	37.7054
Arrdc4	ENSMUST00000048068	9.00256	0	8.00256
Amotl2	ENSMUST00000153965	9.00173	4.81315e-06	8.00177
Gm16589	ENSMUST00000159522	8.99847	0.113976	9.02408
Peg10	ENSMUST00000176551	8.9844	2.64741	31.7698
Shroom2	ENSMUST00000062317	8.97236	0	7.97236
Loxl2	ENSMUST00000100420	8.96741	0	7.96741
Trf	ENSMUST00000190051	8.96647	0.190417	9.67384
Tmsb4x	ENSMUST00000112175	8.95033	0	7.95033
Rgs19	ENSMUST00000124776	8.93302	0	7.93302
Zfp106	ENSMUST00000149210	8.93283	1.1185	17.9242
Gpi1	ENSMUST00000138773	8.92418	1.8712	24.6231
Ampd3	ENSMUST00000005829	8.91528	3.47902	38.9317
Mmp23	ENSMUST00000030937	8.90706	0.436692	11.7967
Prdx6	ENSMUST00000139387	8.90413	2.69889	31.9354
Plagl1	ENSMUST00000121646	8.90127	0.0187262	8.06796
Tnfsf9	ENSMUST00000039490	8.89073	0.643015	13.6076
Gpx3	ENSMUST00000082430	8.86232	0	7.86232
Samhd1	ENSMUST00000088523	8.8353	0	7.8353
Bdh1	ENSMUST00000115227	8.83311	0.0216127	8.02402
Ppp1r3b	ENSMUST00000070481	8.81558	0	7.81558
Metrn	ENSMUST00000002344	8.81227	0	7.81227
Gpsm2	ENSMUST00000124043	8.80582	0.337933	10.7816
Hs6st2	ENSMUST00000114871	8.78452	0.907527	15.7567
Fkbp1a	ENSMUST00000132614	8.76358	9.62975e-05	7.76442
Pcyox1	ENSMUST00000153723	8.7575	0.687034	13.7742
Car12	ENSMUST00000085420	8.74727	0	7.74727
Hoxc6	ENSMUST00000173210	8.73392	0	7.73392
Gtpbp10	ENSMUST00000115441	8.7242	1.98988	25.0843
Angptl4	ENSMUST00000173869	8.71017	0.0760951	8.37297
Hoxb8	ENSMUST00000052650	8.69273	0	7.69273
Ccdc68	ENSMUST00000043929	8.68128	0.21248	9.52588
Rps2	ENSMUST00000122809	8.67031	2.24024	27.0939
Slc25a10	ENSMUST00000026899	8.64056	3.28104	35.9906
Zbtb7c	ENSMUST00000058997	8.63065	0.0867464	8.37933
Cnn1	ENSMUST00000001384	8.61963	0	7.61963
Gm11127	ENSMUST00000113742	8.6116	1.27434	18.5857
Mettl20	ENSMUST00000134306	8.61003	0.0486174	8.02863
Folr1	ENSMUST00000134145	8.60516	0	7.60516
C2	ENSMUST00000025230	8.60345	0.195847	9.28841
Slc35c2	ENSMUST00000109299	8.58562	9.17889e-10	7.58562
Gch1	ENSMUST00000089959	8.56749	3.02859	33.5149
Zic1	ENSMUST00000173121	8.55527	0	7.55527
Hoxb5	ENSMUST00000049272	8.54997	0.0376722	7.87207
Map4k4	ENSMUST00000191865	8.53324	0	7.53324
Rcan2	ENSMUST00000044895	8.51266	0.3426	10.4291
Slc29a1	ENSMUST00000097317	8.49102	0.111843	8.44068
Mcam	ENSMUST00000034650	8.48961	0.214966	9.31459
Gca	ENSMUST00000028257	8.47355	0.0100887	7.55904
Ptpn12	ENSMUST00000126853	8.46453	0	7.46453
6720489N17Rik	ENSMUST00000091563	8.43762	0	7.43762
Dock8	ENSMUST00000025831	8.43713	0.0249173	7.64736
Nprl3	ENSMUST00000137950	8.43393	1.19245e-05	7.43403
Prrg3	ENSMUST00000048790	8.43046	0.0459252	7.81763
Lcp1	ENSMUST00000131802	8.42458	0.359119	10.45
Vps36	ENSMUST00000153949	8.4029	0	7.4029
Mapk13	ENSMUST00000004986	8.39252	0	7.39252
Bves	ENSMUST00000095715	8.38299	0	7.38299
Pde4b	ENSMUST00000106908	8.38198	0	7.38198
Sec31a	ENSMUST00000182886	8.37048	0	7.37048
Fam117a	ENSMUST00000037502	8.36412	1.68516	21.459
Gatm	ENSMUST00000028624	8.36234	0.0288435	7.60354
Thy1	ENSMUST00000114840	8.35675	0	7.35675
Romo1	ENSMUST00000109598	8.33405	0.0999509	8.16705
Med6	ENSMUST00000002756	8.33165	2.01387	24.1105
Klf15	ENSMUST00000032174	8.30004	0.828087	14.1732
Slc9a3r2	ENSMUST00000002572	8.28361	1.02873	15.8052
Amotl2	ENSMUST00000155143	8.2835	0.849387	14.3194
Chn2	ENSMUST00000114402	8.28278	0	7.28278
Trf	ENSMUST00000112645	8.27699	0	7.27699
Hipk1	ENSMUST00000029438	8.275	0	7.275
Tmem45a	ENSMUST00000148452	8.2697	0	7.2697
Phka2	ENSMUST00000033652	8.25701	0.082581	7.93888
Irak2	ENSMUST00000089022	8.23421	0.653953	12.619
Pde10a	ENSMUST00000024647	8.20543	0	7.20543
Syt13	ENSMUST00000028648	8.20182	0.115925	8.15262
Slc39a8	ENSMUST00000029810	8.2014	0.727863	13.1709
Eid2	ENSMUST00000059596	8.20036	0	7.20036
Ect2	ENSMUST00000108300	8.17874	0.409276	10.5261
St3gal5	ENSMUST00000069994	8.17587	5.96684	55.96
Mfsd7c	ENSMUST00000040461	8.16469	0.0292842	7.40379
Fgf5	ENSMUST00000031280	8.15301	0.0137736	7.26531
Npepl1	ENSMUST00000044415	8.14266	0.141109	8.29166
Dtna	ENSMUST00000047954	8.09633	0.00960858	7.17412
Dbn1	ENSMUST00000109921	8.09456	1.02866	15.4211
Atp8b2	ENSMUST00000107396	8.09273	0.306705	9.57481
Sulf2	ENSMUST00000088086	8.08621	0.0593117	7.56582
Serpine2	ENSMUST00000027467	8.07319	0	7.07319
Zfp518a	ENSMUST00000050092	8.07179	0.00951435	7.14859
Pdlim7	ENSMUST00000069968	8.06473	0.794778	13.4744
Eml2	ENSMUST00000148246	8.01703	0.0168434	7.15206
Bmp6	ENSMUST00000171970	8.01243	0	7.01243
Ugt1a7c	ENSMUST00000058237	8.01161	0.509597	11.0943
Ctsc	ENSMUST00000032779	8.00647	0	7.00647
C1qtnf1	ENSMUST00000017590	8.00028	2.96485	30.7199
Gpnmb	ENSMUST00000031840	0.124428	98.2678	11.3517
Kctd15	ENSMUST00000108070	0.124106	7.05761	0
Rps10	ENSMUST00000025052	0.121502	1151.15	138.989
Mpnd	ENSMUST00000159420	0.120639	7.28921	0
Nes	ENSMUST00000160694	0.12054	7.59345	0.0358516
Gm20538	ENSMUST00000166808	0.1199	7.3403	0
Apol7a	ENSMUST00000176074	0.119543	7.36517	0
Pomgnt1	ENSMUST00000121052	0.119371	7.42328	0.00549763
Wnt10b	ENSMUST00000023732	0.119345	33.5792	3.12684
S100a4	ENSMUST00000001046	0.119205	1251.3	148.28
Eya1	ENSMUST00000027066	0.11878	8.25357	0.0991427
Copg2	ENSMUST00000134137	0.117979	7.47607	0
Sec11c	ENSMUST00000125552	0.11785	7.48537	0
Gsk3b	ENSMUST00000134870	0.117012	7.54623	1.34312e-05
Znrf1	ENSMUST00000174454	0.115937	7.62535	0
Kxd1	ENSMUST00000118850	0.11472	7.72219	0.000611798
Apod	ENSMUST00000115230	0.114542	10.6974	0.339843
Trmt1	ENSMUST00000128537	0.112764	7.86805	0
Ddx49	ENSMUST00000127076	0.112557	7.8844	0
Rpl22l1	ENSMUST00000193168	0.112398	145.618	15.4796
Pcna	ENSMUST00000136676	0.112285	82.2468	8.34738
Slfn8	ENSMUST00000038141	0.111592	24.2032	1.81248
Smdt1	ENSMUST00000159054	0.110708	32.4627	2.70458
Polr1c	ENSMUST00000173232	0.109932	8.09654	0
Exosc8	ENSMUST00000153224	0.108264	8.23669	0
Zfp945	ENSMUST00000150092	0.106249	22.5796	1.50532
Arhgap12	ENSMUST00000182559	0.105171	8.50895	6.92401e-05
Dynap	ENSMUST00000025390	0.103318	10.4718	0.185249
Pcnp	ENSMUST00000096021	0.103205	8.68949	0
Ifi203	ENSMUST00000081216	0.102967	13.6125	0.504605
Slfn8	ENSMUST00000092838	0.102563	9.71663	0.0991302
Tgtp2	ENSMUST00000046745	0.101006	17.1458	0.832828
Tgtp1	ENSMUST00000068063	0.100654	16.373	0.748656
Sp140	ENSMUST00000080204	0.100475	15.2625	0.633969
Pdrg1	ENSMUST00000151392	0.0993553	9.06489	0
Irx2	ENSMUST00000074372	0.0992582	9.07473	0
Rpl30-ps9	ENSMUST00000122265	0.0983293	9.16991	0
Pdlim2	ENSMUST00000129174	0.0978158	9.2233	0
Ifi203	ENSMUST00000129829	0.0977916	36.4613	2.6634
Acin1	ENSMUST00000125265	0.0974863	9.25785	0
Aspn	ENSMUST00000021820	0.0972762	41.1757	3.10269
Mndal	ENSMUST00000191500	0.0972429	16.858	0.736563
Ssr4	ENSMUST00000136544	0.0971623	32.3442	2.2398
Chst10	ENSMUST00000027249	0.0970992	10.0029	0.0683723
Uba7	ENSMUST00000176842	0.0965503	9.3573	0
Alx4	ENSMUST00000042078	0.0962647	10.8577	0.141478
Akr1c13	ENSMUST00000021634	0.0955591	11.676	0.211307
Tcf4	ENSMUST00000114977	0.0948046	9.54801	2.42838e-10
Ifi44	ENSMUST00000029671	0.0942834	313.626	28.664
Pcdh19	ENSMUST00000167944	0.0939923	11.4212	0.167497
Set	ENSMUST00000149578	0.0937111	9.6711	0
Hnrnpm	ENSMUST00000148258	0.0934045	17.9181	0.767036
Tgtp2	ENSMUST00000128411	0.092723	9.78481	0
Scn3a	ENSMUST00000126837	0.0913554	9.94626	0
Rpain	ENSMUST00000108529	0.091156	9.9702	0
Actr3	ENSMUST00000027579	0.0902459	103.834	8.46084
Vps39	ENSMUST00000133260	0.0895849	547.586	48.145
Psma3	ENSMUST00000160864	0.0889737	10.3099	0.00628358
Relb	ENSMUST00000094762	0.08897	15.8551	0.499599
Mcm7	ENSMUST00000139983	0.0888148	73.3502	5.6034
Prrx1	ENSMUST00000075805	0.0880486	63.5774	4.68595
Phf11d	ENSMUST00000161754	0.0872522	12.5778	0.184693
Usf1	ENSMUST00000159466	0.0869853	10.4962	0
Omd	ENSMUST00000065494	0.0867336	15.4039	0.42277
Itgb4	ENSMUST00000130286	0.0863875	13.9158	0.288538
Sft2d1	ENSMUST00000153406	0.0861799	11.0994	0.0427247
Nvl	ENSMUST00000195209	0.0850398	10.7592	0
Oasl2	ENSMUST00000129707	0.0844828	44.012	2.80274
Gm11253	ENSMUST00000118486	0.0842119	10.8748	0
Pam	ENSMUST00000162803	0.0840449	10.8984	1.92001e-07
Rarg	ENSMUST00000135466	0.0832677	14.1184	0.258874
Tor1aip1	ENSMUST00000097527	0.0829708	11.2536	0.0166911
Phf11b	ENSMUST00000166121	0.0825522	18.3916	0.600819
4930519F16Rik	ENSMUST00000182224	0.0823574	11.1422	0
Col6a3	ENSMUST00000150769	0.0823377	11.1451	0
Osbpl9	ENSMUST00000162787	0.0818712	17.4312	0.508984
Car6	ENSMUST00000126449	0.0814193	11.3092	0.0022062
Postn	ENSMUST00000107985	0.0807852	19.3978	0.647841
Nvl	ENSMUST00000191728	0.0795013	14.9119	0.265016
Gm10160	ENSMUST00000085094	0.0779296	11.8321	0
Gm13577	ENSMUST00000121365	0.0763376	47.4186	2.69616
Myc	ENSMUST00000159327	0.0747524	12.3775	6.06186e-07
Col6a3	ENSMUST00000097653	0.0744157	27.1817	1.09716
Mndal	ENSMUST00000190651	0.0742598	23.9361	0.851749
Srsf11	ENSMUST00000145267	0.0740554	12.5034	0
Alox5ap	ENSMUST00000071130	0.0739342	17.7334	0.385039
Get4	ENSMUST00000138508	0.073749	12.5595	0
Cfap69	ENSMUST00000148193	0.072856	12.7257	0
Mpc1-ps	ENSMUST00000181662	0.0720913	12.8713	0
Gm10197	ENSMUST00000086887	0.0697311	377.818	25.4154
Col6a3	ENSMUST00000187753	0.0684341	29.3188	1.07484
Srp19	ENSMUST00000131713	0.0669456	13.9375	0
Chrnd	ENSMUST00000073252	0.0667955	15.1868	0.0812052
Aim2	ENSMUST00000166137	0.0652823	20.8823	0.428526
Scn3a	ENSMUST00000100069	0.0650883	15.4309	0.0694594
Fmo1	ENSMUST00000046049	0.0644504	14.5158	0
Irx2	ENSMUST00000172353	0.064265	17.2195	0.170876
Spp1	ENSMUST00000112748	0.0631198	20.7924	0.375532
Ncoa4	ENSMUST00000111994	0.0612734	38.4	1.41417
Phf11d	ENSMUST00000095157	0.0607297	19.2363	0.228945
Xlr	ENSMUST00000067763	0.0594799	15.8124	0
Stat1	ENSMUST00000189336	0.0577404	16.3189	0
Nfe2l1	ENSMUST00000142065	0.0570109	16.5405	0
Pcbd2	ENSMUST00000124968	0.0568872	16.8864	0.0175071
Prpf19	ENSMUST00000191552	0.0560787	18.1081	0.0715572
Ifi203	ENSMUST00000128430	0.0556396	16.9728	0
Phf11d	ENSMUST00000160425	0.0550492	46.4339	1.6112
Rpl22	ENSMUST00000139685	0.054803	82.4786	3.57488
Gm10177	ENSMUST00000161698	0.0547421	558.268	29.6155
Gm13192	ENSMUST00000101199	0.0547282	17.2721	0
Cul4b	ENSMUST00000050083	0.0543718	17.4179	0.00141519
Dynlt1-ps1	ENSMUST00000117045	0.054207	17.4478	0
Nisch	ENSMUST00000169149	0.0540962	17.4856	1.31165e-07
Xlr	ENSMUST00000114810	0.0526862	17.9803	0
Gm10036	ENSMUST00000079733	0.0513552	27.226	0.449553
Ptgfr	ENSMUST00000029670	0.0493049	64.3722	2.22317
Cyp2c55	ENSMUST00000025966	0.0490648	29.541	0.498488
Capzb	ENSMUST00000042675	0.048017	19.8281	0.000102497
3830403N18Rik	ENSMUST00000033458	0.0465575	20.4788	0
Gm38050	ENSMUST00000191904	0.0461955	143.314	5.66666
Cxcl10	ENSMUST00000038816	0.046055	228.387	9.56442
Gclm	ENSMUST00000176761	0.0456813	20.8908	0
Lamb2	ENSMUST00000191864	0.0444575	21.4934	0
Phf11d	ENSMUST00000161031	0.0420799	92.8547	2.9494
Eef2k	ENSMUST00000146482	0.042023	22.7965	0
Aim2	ENSMUST00000173023	0.0413778	25.9402	0.114726
Alx1	ENSMUST00000040859	0.0409688	23.4088	0
Tardbp	ENSMUST00000190478	0.0402719	23.8312	0
Ptgfr	ENSMUST00000106126	0.0401481	36.2596	0.495904
Postn	ENSMUST00000073012	0.0390744	24.5922	0
Spp1	ENSMUST00000031243	0.0379526	768.248	28.195
Tmem47	ENSMUST00000026760	0.03749	32.37	0.25104
Eri3	ENSMUST00000134453	0.0363274	32.7601	0.226416
Twf1	ENSMUST00000127347	0.034881	27.6689	0
Cxcl10	ENSMUST00000138169	0.0329779	29.3233	0
Gm4149	ENSMUST00000099371	0.032753	29.5316	0
Tor1aip1	ENSMUST00000136397	0.0316732	30.5724	0
Slpi	ENSMUST00000109367	0.029869	88.4853	1.67284
Gm7336	ENSMUST00000107041	0.0284964	34.0921	0
Gm12671	ENSMUST00000119978	0.0284964	34.0921	0
Gm10359	ENSMUST00000180167	0.0284964	34.0921	0
Ahcy	ENSMUST00000137242	0.0284083	34.201	0
Ifi27l2a	ENSMUST00000055071	0.026149	212.429	4.58096
Phgdh	ENSMUST00000148488	0.025844	37.6937	1.86838e-08
Aqp1	ENSMUST00000004774	0.023692	61.2706	0.475312
Il1rl1	ENSMUST00000097772	0.0236889	41.2138	0
Coro1c	ENSMUST00000172016	0.0205169	47.7402	0
Apod	ENSMUST00000023207	0.0204913	47.8012	4.75508e-08
Adh7	ENSMUST00000090171	0.0189458	123.431	1.35744
Stmn2	ENSMUST00000029002	0.0104388	111.148	0.170692
Tuba1a	ENSMUST00000134214	0.00842893	117.639	0
Il1rl1	ENSMUST00000173514	0.00713377	314.62	1.25156
Rhox5	ENSMUST00000184866	0.00665764	157.669	0.0563617
	ENSMUST00000185127	0.00665764	157.669	0.0563617
Rps12l1	ENSMUST00000183090	0.00393854	252.901	0
Gm10275	ENSMUST00000168697	0.00305689	326.13	0
Gm10240	ENSMUST00000089785	0.0028577	405.807	0.162533
Gm13370	ENSMUST00000121309	0.0028577	405.807	0.162533
Rpl14-ps1	ENSMUST00000026901	0.00201956	494.207	0.000101297
Rps2-ps10	ENSMUST00000076842	0.000455067	2196.48	0
