# Supplementary material for: Rapamycin-independent IGF2 expression in Tsc2-null mouse embryo fibroblasts and human lymphangioleiomyomatosis cells
Source: PLoS One. 2018 May 14;13(5):e0197105. doi: 10.1371/journal.pone.0197105 (PMC5951544; doi:10.1371/journal.pone.0197105)
Supplement: S3 Table — All results with absolute fold change > 8 are included. (XLSX) [file pone.0197105.s004.xlsx]

## Sheet: S3 Table
S3 Table. Top results for human TSC2--_NT vs. TSC2++_NT comparison. All results with absolute fold change > 8 are included.
Official Gene Symbol	ENSEMBL Transcript ID	Fold Change	TPM, TSC2++_vehicle	TPM, TSC2--_vehicle
DDX39B	ENST00000433789	1709.64	0	1708.64
CITED1	ENST00000445983	521.767	0.198117	624.138
CA2	ENST00000285379	357.027	0.235102	439.965
RPL13	ENST00000567815	222.728	0.0599857	235.089
	ENST00000563887	213.21	0.135667	241.135
NEFM	ENST00000433454	205.456	0.461415	299.257
AMOT	ENST00000371959	202.422	0.0258262	206.65
HSPA1B	ENST00000445736	188.578	1.98715	562.312
AMOT	ENST00000462114	152.131	0.157677	175.118
IRS4	ENST00000372129	133.367	0.0137556	134.202
HLA-A	ENST00000453057	129.485	0	128.485
HLA-C	ENST00000376228	114.076	0	113.076
ZCCHC12	ENST00000310164	113.131	0.0251554	114.977
ALDOA	ENST00000562168	108.632	0	107.632
GPR50	ENST00000218316	101.646	0	100.646
BRD2	ENST00000449025	94.92	0	93.92
BRD2	ENST00000449085	94.92	0	93.92
RPL10	ENST00000406022	93.4552	2.53194	329.078
NOMO1	ENST00000619292	87.7329	0.000110679	86.7426
CITED1	ENST00000417400	85.6767	0.212126	102.851
NEFM	ENST00000523467	80.0535	0	79.0535
AMOT	ENST00000304758	79.923	0	78.923
MAGEA3	ENST00000370278	78.4923	0	77.4923
PRRC2A	ENST00000376033	76.8987	0	75.8987
MAGEA6	ENST00000329342	72.7102	0.0330898	74.1162
CKB	ENST00000557530	72.0878	0.034704	73.5895
DDX39B	ENST00000462256	68.8669	0	67.8669
RPL4	ENST00000564439	67.0626	0.00102771	66.1315
MAGEA1	ENST00000356661	66.6615	0.30366	85.9039
PRRC2A	ENST00000376007	65.0212	0	64.0212
NEFM	ENST00000437366	64.1986	0	63.1986
GTSF1	ENST00000305879	63.6689	0	62.6689
HOXB9	ENST00000311177	63.6192	0.429667	89.9542
CKB	ENST00000553528	60.4595	1.97056e-05	59.4607
RPL9	ENST00000295955	54.3419	20.8441	1186.05
SET	ENST00000372686	45.8475	0	44.8475
UBR1	ENST00000627960	45.0148	0	44.0148
AIF1L	ENST00000247291	44.3498	1.20726e-06	43.3499
ABCF1	ENST00000426219	43.866	0	42.866
ABCF1	ENST00000457078	43.866	0	42.866
AMOT	ENST00000524145	42.9701	0.023283	42.9706
SPINT2	ENST00000587090	42.4734	0	41.4734
CBSL	ENST00000398168	42.368	0	41.368
CKB	ENST00000554989	41.5148	3.37637	180.684
AGPAT1	ENST00000375104	41.0425	0	40.0425
DDX39B	ENST00000419338	39.4663	0	38.4663
DDX39B	ENST00000436995	39.4663	0	38.4663
PSMC5	ENST00000581842	39.0813	0	38.0813
ELP5	ENST00000574255	38.1293	0.276905	47.6875
NRN1	ENST00000244766	37.8045	0	36.8045
CBS	ENST00000398165	37.556	0	36.556
NDUFA6	ENST00000625834	37.0007	0	36.0007
FAM89A	ENST00000366654	36.5388	0	35.5388
HNRNPC	ENST00000555309	36.5004	0.0116131	35.9243
EGR1	ENST00000239938	35.7442	1.25521	79.6107
CKB	ENST00000348956	34.9755	0.376199	47.1332
FAM84B	ENST00000304916	34.9329	0.113079	37.8831
BRD2	ENST00000464592	34.8482	0	33.8482
LIN28B	ENST00000345080	33.9668	1.00665	67.1595
CSAG3	ENST00000617158	33.917	0.0425226	34.3592
FAM69B	ENST00000371692	33.7286	0.203429	39.59
SMN2	ENST00000628642	33.2146	3.78721e-06	32.2147
HOOK1	ENST00000371208	32.7239	0.0141964	32.1885
HOXD13	ENST00000392539	32.6307	0.576043	50.4274
DLG3	ENST00000542398	32.4463	0.099615	34.6784
SNAPC2	ENST00000593598	31.9463	0	30.9463
CKB	ENST00000555039	31.9132	10.3402	360.902
HMGN2	ENST00000619352	31.9065	0.0326151	31.9471
CKB	ENST00000553652	31.3868	3.64208	144.7
MAGEA2	ENST00000595583	30.7172	0	29.7172
GAL	ENST00000265643	30.511	0	29.511
ID4	ENST00000378700	30.2547	0	29.2547
POU4F1	ENST00000377208	30.0589	0.0118043	29.4137
DDX39B	ENST00000428098	29.452	0	28.452
DDX39B	ENST00000444726	29.452	0	28.452
NEFL	ENST00000610854	29.1588	0.116909	31.5677
KCTD12	ENST00000377474	29.0942	2.08883	88.8669
SLAIN1	ENST00000442759	29.0033	0	28.0033
FN1	ENST00000323926	28.4647	1.10375	58.8826
SLAIN1	ENST00000267219	28.3799	0	27.3799
NUP210	ENST00000254508	28.3583	0.00992935	27.6399
RPP21	ENST00000376642	28.2316	0	27.2316
HEY1	ENST00000354724	27.5241	2.40364	92.6821
PPP1R14C	ENST00000361131	27.1195	0.0261649	26.8291
CITED1	ENST00000450875	26.8679	0	25.8679
CADM1	ENST00000621709	26.839	0	25.839
CDKL1	ENST00000534566	26.4021	0	25.4021
SOX4	ENST00000244745	26.2571	0.217472	30.9673
	ENST00000486528	26.1173	0	25.1173
PTPRU	ENST00000373779	25.9579	0	24.9579
UBC	ENST00000541272	25.6591	1.53563	64.0619
SULF2	ENST00000484875	25.3561	0	24.3561
NELL2	ENST00000452445	25.2585	0	24.2585
AGPAT1	ENST00000375107	24.9548	0	23.9548
CITED1	ENST00000431381	24.8674	0	23.8674
DSC3	ENST00000360428	24.7533	0.0394751	24.7304
SMN2	ENST00000627341	24.1777	8.84445e-09	23.1777
TRIM26	ENST00000425831	24.102	0	23.102
CYFIP2	ENST00000620254	23.9193	0.544108	35.934
RPL10	ENST00000467168	23.8335	1.41774	56.6231
CCND2	ENST00000261254	23.5543	0.00818055	22.747
NPTX1	ENST00000306773	23.5493	0	22.5493
TCF19	ENST00000376257	23.5295	0	22.5295
DLG3	ENST00000466140	23.4425	0	22.4425
DSC2	ENST00000251081	23.2775	0	22.2775
IGFBP2	ENST00000456764	23.2352	0	22.2352
CA8	ENST00000524872	22.9754	0	21.9754
NUDT11	ENST00000375992	22.9694	0.187167	26.2685
CKB	ENST00000555366	22.9602	6.03952	160.629
PPT2	ENST00000361568	22.952	0	21.952
EEF2	ENST00000596417	22.8886	116.366	2685.34
FAM60A	ENST00000539004	22.6731	0	21.6731
REXO2	ENST00000265881	22.6031	0.318472	28.8015
FOXF2	ENST00000259806	22.5669	0	21.5669
EIF4A1	ENST00000580888	22.5247	0	21.5247
GTF2H4	ENST00000434226	22.5029	0	21.5029
CBS	ENST00000462349	22.4993	0	21.4993
SS18	ENST00000582092	22.4132	0	21.4132
PYCR1	ENST00000629768	22.1319	0.00296573	21.1975
BRD2	ENST00000482914	21.8453	0.380176	29.1504
HS6ST2	ENST00000370836	21.7588	0	20.7588
FAM133B	ENST00000468931	21.7448	9.47515	226.78
MID1	ENST00000380780	21.6525	0	20.6525
GPC4	ENST00000370828	21.5169	0	20.5169
PDXDC1	ENST00000617553	21.3784	0	20.3784
COCH	ENST00000396618	21.2054	0	20.2054
CDX2	ENST00000548877	21.1392	0	20.1392
PNMAL1	ENST00000313683	20.9228	0	19.9228
	ENST00000530779	20.746	0	19.746
CPVL	ENST00000396276	20.26	0.00357567	19.3324
CHCHD10	ENST00000520222	20.2288	1.27142	44.9482
CHCHD10	ENST00000631145	20.2288	1.27142	44.9482
CBS	ENST00000491776	20.2087	0.160542	22.4531
GNB1	ENST00000437146	19.8755	0	18.8755
CKMT1B	ENST00000441322	19.7268	0	18.7268
POLE3	ENST00000374171	19.6322	0	18.6322
POLR2F	ENST00000407936	19.6154	1.28704e-07	18.6154
TSPAN7	ENST00000378482	19.5739	0	18.5739
CKMT1A	ENST00000434505	19.5294	0	18.5294
ELP5	ENST00000396628	19.4584	0	18.4584
CITED1	ENST00000373619	19.3767	0	18.3767
AGPAT1	ENST00000336984	19.3632	0	18.3632
SNAP23	ENST00000627440	19.3625	0	18.3625
RAB28	ENST00000510528	19.3535	0	18.3535
BEX5	ENST00000333643	18.8763	0	17.8763
EFHD1	ENST00000611312	18.791	0.394207	25.1986
SIX2	ENST00000303077	18.4334	0	17.4334
BMP7	ENST00000395863	18.4275	0.0270184	17.9254
MICA	ENST00000449934	18.3661	0	17.3661
RECQL4	ENST00000529424	18.3641	0	17.3641
UGT8	ENST00000310836	18.3154	0.0132781	17.5586
RPSA	ENST00000478027	18.1842	0.0873588	18.7727
ACACA	ENST00000613687	18.0775	2.35158e-06	17.0775
NEFL	ENST00000619417	18.075	0.247619	21.5507
RBM17	ENST00000437845	18.0407	0	17.0407
BAG6	ENST00000211379	18.0032	1.72337e-05	17.0035
NRARP	ENST00000356628	17.8278	0	16.8278
ZIC2	ENST00000376335	17.8267	0.871713	32.3665
RCN1	ENST00000530348	17.6507	0	16.6507
YWHAE	ENST00000264335	17.4467	2.09904	53.068
EBPL	ENST00000473576	17.4441	1.02807e-09	16.4441
TCF19	ENST00000376255	17.2231	0	16.2231
PWP2	ENST00000291576	17.1142	0.167786	18.9857
CAST	ENST00000509903	17.0444	0	16.0444
HES1	ENST00000232424	17.0256	0.876863	30.9547
MFAP2	ENST00000375534	16.8465	0.318348	21.2096
NOLC1	ENST00000603946	16.7787	0.0126738	15.9914
DCXR	ENST00000306869	16.7052	0.0123227	15.9111
ELAC2	ENST00000583371	16.6791	0.353475	21.5747
TIAM1	ENST00000286827	16.5764	0	15.5764
CHD7	ENST00000423902	16.4079	0.00734076	15.5283
	ENST00000429684	16.3402	0	15.3402
ATRAID	ENST00000491220	16.3035	0	15.3035
CSAG2	ENST00000535353	16.2551	0	15.2551
HEY1	ENST00000337919	16.2524	0.147373	17.6476
PDXDC1	ENST00000614060	16.0876	0	15.0876
SMO	ENST00000249373	16.0724	0.0816069	16.384
HOMER2	ENST00000450735	16.012	0.553367	23.8725
DPYSL5	ENST00000288699	16.007	0	15.007
ABLIM1	ENST00000392952	15.9294	0.544776	23.6073
COCH	ENST00000216361	15.9154	0.139614	17.1374
SMIM11A	ENST00000399292	15.8888	3.13673e-07	14.8888
MSX2	ENST00000239243	15.8541	0	14.8541
PPP2R2C	ENST00000335585	15.7873	0	14.7873
HLA-A	ENST00000547271	15.7866	0	14.7866
HAND1	ENST00000231121	15.7282	0.0331324	15.2493
MARS	ENST00000630571	15.7227	0	14.7227
EEF1A2	ENST00000298049	15.5462	0.0329206	15.058
PIGW	ENST00000620233	15.2906	0.0107317	14.4547
EEF1A2	ENST00000217182	15.2663	0	14.2663
RIMS4	ENST00000372851	15.2412	0.0520414	15.0344
UBTF	ENST00000529383	15.2016	1.56961e-07	14.2016
RPL36A	ENST00000471855	15.1763	0	14.1763
KCTD15	ENST00000284006	15.1186	0	14.1186
PROSC	ENST00000521631	15.0767	0	14.0767
ISYNA1	ENST00000583816	15.0218	0.105016	15.5993
RPL3	ENST00000420536	14.9876	0.49949	21.4738
MSI1	ENST00000257552	14.9227	0.022622	14.2603
SKA2	ENST00000584089	14.865	1.61397	37.8566
NPTX2	ENST00000265634	14.8206	0.0204675	14.1239
DSC3	ENST00000434452	14.6791	2.00185e-06	13.6791
APP	ENST00000348990	14.6238	1.92187e-06	13.6238
FOXC1	ENST00000380874	14.5575	2.72506	53.2277
ZIC5	ENST00000267294	14.5254	0	13.5254
RPL10	ENST00000491035	14.5125	2.51195	49.967
HDGFP1	ENST00000405943	14.4222	0	13.4222
FGFR3	ENST00000260795	14.3589	0	13.3589
CALCB	ENST00000324229	14.3368	0	13.3368
PTPRU	ENST00000428026	14.303	0	13.303
EPB41L2	ENST00000628542	14.1986	0.844571	25.1904
ZIC3	ENST00000287538	14.1208	0	13.1208
MCM5	ENST00000464908	14.1183	0	13.1183
GTF2H4	ENST00000454718	14.0839	0	13.0839
PPM1E	ENST00000308249	14.0668	0.0892919	14.3228
IGFBP2	ENST00000233809	14.0444	0	13.0444
	ENST00000603860	13.9769	0	12.9769
	ENST00000605342	13.9769	0	12.9769
VANGL2	ENST00000368061	13.8683	0	12.8683
ZNF711	ENST00000373165	13.7467	0	12.7467
HEATR1	ENST00000366581	13.7012	0.57137	20.5297
CA8	ENST00000317995	13.6928	0	12.6928
DMKN	ENST00000462538	13.6641	0	12.6641
EMILIN3	ENST00000332312	13.6448	0	12.6448
GLB1L2	ENST00000339772	13.6219	0	12.6219
SH3GL3	ENST00000427482	13.5804	0	12.5804
EN2	ENST00000297375	13.5572	0	12.5572
PIN4	ENST00000496835	13.4701	0.269731	16.1034
BMP7	ENST00000395864	13.4682	0	12.4682
ATP5D	ENST00000395633	13.4621	0.00203835	12.4895
ADCK3	ENST00000366777	13.4409	0	12.4409
CENPV	ENST00000472570	13.4311	0.255931	15.8685
BRD2	ENST00000469132	13.4276	0	12.4276
BMP6	ENST00000283147	13.2918	0	12.2918
ID2	ENST00000396290	13.2765	4.17398	67.6921
CLINT1	ENST00000530742	13.2417	7.8811e-07	12.2417
GRB10	ENST00000398812	13.2331	0.13946	14.0786
FOXM1	ENST00000361953	13.2309	1.40453	30.814
GATA4	ENST00000528712	13.1768	0	12.1768
MAGEA2B	ENST00000370293	13.0456	0	12.0456
GPC3	ENST00000631057	13.0339	0	12.0339
EPHA7	ENST00000369303	13.0257	0	12.0257
GLDC	ENST00000321612	12.9687	0.143736	13.8328
SMOC1	ENST00000361956	12.9477	0	11.9477
LEF1	ENST00000504775	12.8093	0	11.8093
COL14A1	ENST00000297848	12.7716	0.752323	21.3799
PDPN	ENST00000621990	12.7548	0	11.7548
SLC5A6	ENST00000412471	12.7516	0.153201	13.7052
ANKRD19P	ENST00000465736	12.7331	0	11.7331
DDX39B	ENST00000481456	12.7171	0	11.7171
SLAIN1	ENST00000358679	12.6877	0	11.6877
CDX2	ENST00000381020	12.6834	0	11.6834
XPO1	ENST00000475744	12.6643	0	11.6643
TUBBP5	ENST00000508529	12.6505	0	11.6505
SALL1	ENST00000251020	12.635	0.0207591	11.8973
SPRY1	ENST00000622283	12.5847	0.00775757	11.6823
TUBB2B	ENST00000259818	12.5466	0.202445	14.0866
TLE4	ENST00000376552	12.5452	6.42839e-07	11.5452
GIPC3	ENST00000322315	12.478	0.0496284	12.0973
PDPN	ENST00000475043	12.315	0	11.315
PUS3	ENST00000227474	12.2747	4.69703e-07	11.2747
SIVA1	ENST00000553810	12.2744	0	11.2744
EIF5A	ENST00000573542	12.2234	1.08289	24.4599
CPNE1	ENST00000397443	12.2224	0.0576969	11.9276
CITED1	ENST00000246139	12.2156	0	11.2156
RNF167	ENST00000572382	12.1467	0	11.1467
SMOC1	ENST00000381280	12.1251	0	11.1251
NUDT10	ENST00000356450	12.1107	0	11.1107
CDO1	ENST00000250535	12.0984	0	11.0984
RPL8	ENST00000394920	12.081	0	11.081
CSNK1E	ENST00000498529	12.0539	0.815332	20.8819
KIF5C	ENST00000435030	12.021	0.0461649	11.5759
CYFIP2	ENST00000521420	11.9794	0.0592668	11.6894
GFAP	ENST00000592065	11.9275	0	10.9275
EIF3C	ENST00000566086	11.8278	0	10.8278
KRT8	ENST00000549176	11.8222	0.057394	11.5007
MFAP2	ENST00000375535	11.7968	0.532865	17.0829
DBNDD1	ENST00000304733	11.7927	2.41644e-06	10.7927
ALDH18A1	ENST00000485428	11.786	0.281679	14.1059
PALD1	ENST00000263563	11.7806	0.153175	12.5851
GOLGA8A	ENST00000432566	11.7764	0	10.7764
ATP6V1G2-DDX39B	ENST00000376185	11.7669	0	10.7669
	ENST00000453381	11.7669	0	10.7669
CA2	ENST00000520996	11.7368	0	10.7368
DDX39B	ENST00000396172	11.7178	0	10.7178
DDX39B	ENST00000430784	11.7178	0	10.7178
PLAGL1	ENST00000367572	11.6305	0.18654	12.8
PRKCZ	ENST00000378567	11.6103	0	10.6103
GPR27	ENST00000304411	11.603	0	10.603
TUBBP5	ENST00000503395	11.5457	0	10.5457
KIF1A	ENST00000320389	11.523	0	10.523
GALNT13	ENST00000392825	11.4242	0	10.4242
WDR78	ENST00000474506	11.4028	0	10.4028
MSI1	ENST00000546985	11.3625	0.0774598	11.2426
RXRB	ENST00000436753	11.3065	0	10.3065
DAP3	ENST00000462002	11.3006	0.453284	15.423
ARL16	ENST00000622299	11.2135	1.54339	27.5202
PDLIM1	ENST00000329399	11.1658	5.92781	76.3547
TESC	ENST00000335209	11.1186	0	10.1186
SLC44A5	ENST00000370855	11.1107	0.0417665	10.5748
CXCR4	ENST00000241393	11.0861	0	10.0861
DSC3	ENST00000584980	11.0457	0	10.0457
ANKRD19P	ENST00000492083	11.0318	0	10.0318
SLC44A5	ENST00000370859	11.0185	0	10.0185
ELOVL2	ENST00000354666	10.9987	0	9.9987
HNRNPH1	ENST00000504348	10.9935	0.0933132	11.0193
CCDC8	ENST00000307522	10.9668	0.140475	11.5074
HLA-E	ENST00000376630	10.9406	0	9.94057
HLA-E	ENST00000425603	10.9406	0	9.94057
HLA-E	ENST00000444683	10.9406	0	9.94057
P2RY1	ENST00000305097	10.9147	0	9.91472
ISYNA1	ENST00000578963	10.9077	0.205582	12.1501
GOLM1	ENST00000388711	10.9029	1.26997	23.7492
CERS1	ENST00000596048	10.8842	0.475554	15.0602
HNRNPH1	ENST00000508103	10.8806	0	9.88064
ENPP4	ENST00000321037	10.8406	0	9.84063
GPX3	ENST00000614343	10.8336	0	9.8336
DSCR8	ENST00000469658	10.824	0	9.82399
NTN1	ENST00000173229	10.8028	0.00892621	9.89923
DLG3	ENST00000461646	10.7931	2.31114	34.7375
MECR	ENST00000483435	10.773	0	9.77305
C1orf115	ENST00000294889	10.7636	0	9.76363
RPS9	ENST00000436445	10.7506	0	9.75062
RPS9	ENST00000620740	10.7506	0	9.75062
RPL36	ENST00000394580	10.7421	8.66528	102.825
HOXB8	ENST00000239144	10.7361	0.282733	12.7716
RAB2A	ENST00000429861	10.7257	0	9.72571
CPVL	ENST00000612187	10.7181	1.02487	20.7028
KRT8	ENST00000293308	10.6769	0	9.67694
FAM132B	ENST00000344233	10.6665	0	9.66646
RXRB	ENST00000443603	10.6312	0	9.63117
ISYNA1	ENST00000582811	10.6227	0.137607	11.0845
ZNF703	ENST00000331569	10.6193	5.4184	67.159
POU3F2	ENST00000328345	10.6101	0	9.61008
FMR1	ENST00000370475	10.606	0.000848505	9.61502
SNRPA	ENST00000596860	10.5757	9.59434e-06	9.57582
NR6A1	ENST00000487099	10.5525	0.696179	16.8989
HLA-DQB1	ENST00000434651	10.5304	0	9.53036
DACH1	ENST00000613252	10.5257	0.394508	13.6782
EXOC6	ENST00000458552	10.5114	0.29468	12.6089
BCCIP	ENST00000368759	10.4918	9.81414	112.46
FLT4	ENST00000512795	10.4724	0	9.47243
HIBCH	ENST00000414928	10.4642	0	9.46418
DPYSL5	ENST00000614712	10.4508	0	9.45082
NAT8L	ENST00000331662	10.4495	0.0956075	10.4486
	ENST00000441891	10.4466	0	9.44655
IPO4	ENST00000560155	10.3979	0	9.39788
HLA-DRB1	ENST00000360004	10.3906	0	9.39059
KCNQ2	ENST00000630648	10.381	0	9.38102
LEF1	ENST00000438313	10.3656	0.829349	17.9623
GLTSCR2	ENST00000599582	10.3543	0	9.35428
ADGRL1	ENST00000340736	10.3521	0.658056	16.1644
AP2A2	ENST00000528815	10.3468	0	9.34681
GPM6B	ENST00000454189	10.2826	0.272159	12.0811
TIMP1	ENST00000456754	10.2786	1.85741	28.3703
CBS	ENST00000465732	10.2522	0	9.2522
COLEC12	ENST00000582147	10.2399	0.389252	13.2258
ATP2C1	ENST00000504612	10.2318	0.00711476	9.3046
MAPKAP1	ENST00000350766	10.2254	0.188064	11.1484
QRICH1	ENST00000411682	10.2217	0.230018	11.5729
ECSIT	ENST00000591352	10.2152	0	9.21521
FAM49B	ENST00000522250	10.2016	0.00080538	9.20981
PHYHD1	ENST00000308941	10.1989	0	9.19885
ATXN10	ENST00000476998	10.1779	0	9.17791
INTS8	ENST00000522171	10.1594	0	9.15939
QKI	ENST00000544823	10.1517	0.488151	14.1073
TBX1	ENST00000621939	10.1467	0	9.14674
PUF60	ENST00000456095	10.0707	4.58917	55.2866
FIGNL1	ENST00000615084	10.0517	0	9.05168
BID	ENST00000399774	10.0377	0.000665505	9.04437
TSPAN15	ENST00000373290	10.0346	0	9.03463
ABCF2	ENST00000477252	10.008	0	9.00804
HOMER2	ENST00000304231	9.9945	0	8.9945
RNF128	ENST00000255499	9.99228	0	8.99228
FBN2	ENST00000262464	9.98438	0	8.98438
POLR2J3	ENST00000486319	9.98009	2.49141	33.8446
SLIT2	ENST00000503823	9.97086	1.75572	26.4769
ABHD16A	ENST00000429735	9.96319	0	8.96319
ARRB2	ENST00000412477	9.95431	1.14274	20.3295
CENPV	ENST00000299736	9.94393	0.811406	17.0125
NUP107	ENST00000537598	9.92724	0.706607	15.9419
NMD3	ENST00000493066	9.90654	0	8.90654
TRIM9	ENST00000298355	9.88007	0.206601	10.9213
EPB41L2	ENST00000529709	9.84589	0.00770344	8.92174
RBP1	ENST00000619087	9.83739	0	8.83739
GPC3	ENST00000370818	9.79442	0	8.79442
ATP5SL	ENST00000589970	9.79209	0	8.79209
NAGA	ENST00000402937	9.75098	0.00920818	8.84077
BID	ENST00000551952	9.73278	0	8.73278
ZBTB10	ENST00000430430	9.71072	0	8.71072
ZNF711	ENST00000360700	9.68363	0	8.68363
COX6C	ENST00000520517	9.68123	3.24883e-06	8.68126
PELI2	ENST00000267460	9.67111	0.00899636	8.75811
QPCT	ENST00000338415	9.67072	0.0331111	8.99093
CDC45	ENST00000483431	9.64189	0	8.64189
HOXB13	ENST00000290295	9.61129	0	8.61129
ANKRD19P	ENST00000464387	9.60582	0.240186	10.913
RPL23AP45	ENST00000476406	9.57833	0	8.57833
SPEN	ENST00000471538	9.57682	5.15654	57.9601
HMGN5	ENST00000430960	9.57359	3.28504	40.0232
CECR5	ENST00000336737	9.57239	0.804848	16.2767
ANKRD19P	ENST00000460854	9.56915	0	8.56915
DNAJC7	ENST00000587727	9.53994	7.05109	75.8069
RPS9	ENST00000302907	9.52783	0	8.52783
ARID3B	ENST00000346246	9.52745	1.10729	19.0771
RPS9	ENST00000441429	9.52722	0	8.52722
ITPRIPL1	ENST00000439118	9.52362	0	8.52362
TKT	ENST00000460243	9.5055	0	8.5055
ZBTB10	ENST00000379091	9.48242	0	8.48242
B4GALNT3	ENST00000266383	9.47263	0	8.47263
MAZ	ENST00000562557	9.45652	0	8.45652
RNF122	ENST00000256257	9.4554	1.1313	19.1523
PKP2	ENST00000340811	9.44353	0.025013	8.67974
SLC35F1	ENST00000621341	9.40689	0.0244409	8.6368
MFAP2	ENST00000476788	9.38858	0	8.38858
ECI1	ENST00000566379	9.38434	0	8.38434
PKDCC	ENST00000480099	9.37772	0	8.37772
PDLIM3	ENST00000284771	9.37496	0.198683	10.2376
FAM105A	ENST00000274217	9.36551	0.377234	11.8985
DDX39B	ENST00000462334	9.35003	0	8.35003
DDX39B	ENST00000474961	9.35003	0	8.35003
DDX39B	ENST00000487541	9.35003	0	8.35003
TSC22D3	ENST00000372382	9.31419	0	8.31419
ENPP7P8	ENST00000529093	9.30095	0	8.30095
TIMP3	ENST00000266085	9.27281	1.31699	20.485
KLHL4	ENST00000373114	9.27119	0.838728	16.0472
TMOD1	ENST00000259365	9.26794	0	8.26794
PAX6	ENST00000379132	9.26561	0	8.26561
TCF3	ENST00000587425	9.26303	0	8.26303
LPCAT2	ENST00000262134	9.24562	0.0980936	9.15256
NKX1-2	ENST00000451024	9.24514	0.0161947	8.39486
ILF3	ENST00000250241	9.22446	1.89784e-05	8.22464
NFKBIL1	ENST00000376148	9.21478	0	8.21478
MFAP2	ENST00000478684	9.21435	0	8.21435
RNF220	ENST00000355387	9.2069	0	8.2069
NXN	ENST00000575801	9.20025	0.203402	10.0716
LSM14A	ENST00000585887	9.19217	0	8.19217
EFNB2	ENST00000245323	9.13128	1.54133	22.2056
DDX39B	ENST00000471062	9.12952	0	8.12952
POLR3E	ENST00000569787	9.09597	0.00181703	8.1125
GRK6	ENST00000355472	9.08886	0.0620902	8.65319
MATK	ENST00000310132	9.08811	0	8.08811
TMBIM6	ENST00000395006	9.0766	0.795507	15.2971
HMGB1P5	ENST00000255320	9.05381	0	8.05381
PPT2	ENST00000324816	9.0307	0	8.0307
GNG4	ENST00000366597	9.02128	0.29138	10.6499
COA6	ENST00000366615	9.01314	0	8.01314
SRSF12	ENST00000452027	9.01131	0.0154346	8.1504
RBPMS2	ENST00000560606	9.00109	0.395553	11.5615
R3HDM2	ENST00000448732	8.98829	0	7.98829
NSD1	ENST00000354179	8.98482	0.00446646	8.02495
CRY1	ENST00000546722	8.97367	0	7.97367
EPB41L3	ENST00000542652	8.9685	0.613424	13.47
ZBTB10	ENST00000455036	8.96115	0	7.96115
CAP1	ENST00000424977	8.95151	1.22079e-06	7.95152
SAT2	ENST00000573566	8.94632	0.434757	11.8358
TFRC	ENST00000426789	8.92365	0	7.92365
HLA-B	ENST00000463574	8.92237	0	7.92237
BEND4	ENST00000504360	8.89583	0.00605385	7.94968
CCDC3	ENST00000378825	8.89076	0	7.89076
IGF2	ENST00000381395	8.86569	0.0118587	7.97083
POSTN	ENST00000379742	8.84778	4.97611	51.8753
ATXN10	ENST00000435026	8.82035	0.229562	9.84517
TMEM161A	ENST00000592369	8.78743	1.1306	17.7225
RPL13	ENST00000484610	8.78255	6.33815	63.4477
TCEB2	ENST00000409477	8.78001	0.586934	12.9333
EWSR1	ENST00000332035	8.77965	0	7.77965
LMX1B	ENST00000355497	8.7755	0.000916208	7.78354
DIAPH3	ENST00000377908	8.7716	0.214137	9.64993
PPP4R2	ENST00000476505	8.75938	0.0048537	7.8019
HSD17B4	ENST00000515320	8.72967	0.0029802	7.75569
SPSB4	ENST00000508126	8.72265	0	7.72265
SYTL5	ENST00000297875	8.71719	0.000148074	7.71848
GAS1	ENST00000298743	8.7123	0.0584529	8.22156
ADD2	ENST00000264436	8.70433	0.0246692	7.91906
FAM107B	ENST00000378470	8.67804	0.452506	11.6049
CIZ1	ENST00000372938	8.67134	0.000104786	7.67225
CBS	ENST00000488526	8.66182	0	7.66182
RPL36A	ENST00000614077	8.64869	1.30073	18.8983
CERS1	ENST00000542296	8.63335	0.343975	10.603
SEMA6A	ENST00000343348	8.62553	0	7.62553
PCSK6	ENST00000558154	8.62214	0	7.62214
PRR3	ENST00000376557	8.61766	0	7.61766
PRR3	ENST00000436805	8.61766	0	7.61766
PRR3	ENST00000444972	8.61766	0	7.61766
IL6ST	ENST00000381286	8.61717	0	7.61717
COX7CP1	ENST00000446556	8.61089	0	7.61089
LBH	ENST00000395323	8.59313	0	7.59313
GNAL	ENST00000585642	8.59148	0	7.59148
HOMER2	ENST00000561345	8.59123	0.898448	15.31
BCAS3	ENST00000588874	8.58563	0	7.58563
PI4KAP1	ENST00000618794	8.58424	0	7.58424
	ENST00000520566	8.55541	0	7.55541
PRKAG1	ENST00000551121	8.53218	3.54676e-09	7.53218
SLC7A2	ENST00000494857	8.52102	0.615581	12.7664
CPSF6	ENST00000551516	8.52068	0	7.52068
HEY1	ENST00000521111	8.49725	0.183833	9.05933
SFMBT2	ENST00000361972	8.48413	0.0200144	7.65393
CEBPA	ENST00000498907	8.47424	0	7.47424
DPYSL5	ENST00000401478	8.45804	0	7.45804
GSTM3P1	ENST00000447621	8.45343	0	7.45343
MDM2	ENST00000393415	8.43521	0	7.43521
ABCB1	ENST00000265724	8.43249	0	7.43249
PCDH7	ENST00000511884	8.42693	0.0380559	7.74762
FNDC5	ENST00000465346	8.42624	0	7.42624
	ENST00000622239	8.42624	0	7.42624
	ENST00000624334	8.42624	0	7.42624
	ENST00000539054	8.41939	1.33593	18.6671
MAGEA3	ENST00000598245	8.41149	0	7.41149
LENG8	ENST00000617297	8.40659	0.000559591	7.41129
STXBP2	ENST00000221283	8.36145	1.90349	23.2774
NXN	ENST00000574018	8.35925	0.883435	14.7441
MECP2	ENST00000630151	8.3423	0	7.3423
SHKBP1	ENST00000595874	8.32542	0	7.32542
RRP7BP	ENST00000566851	8.2729	0.216845	9.06684
PNKD	ENST00000483797	8.24004	0	7.24004
DDX39B	ENST00000428291	8.23708	0	7.23708
DDX39B	ENST00000428450	8.23708	0	7.23708
PRPSAP2	ENST00000628609	8.23372	0	7.23372
UNC5B	ENST00000373192	8.2317	0	7.2317
LSR	ENST00000354900	8.23134	0.309681	9.78043
TC2N	ENST00000360594	8.21659	0.0180801	7.36515
KDM6B	ENST00000575521	8.21172	0	7.21172
EDA2R	ENST00000374719	8.21001	0.0158777	7.34037
NOP2	ENST00000545915	8.18032	0	7.18032
PPT2	ENST00000375137	8.17787	0	7.17787
SKP2	ENST00000620197	8.1745	4.84659e-06	7.17454
HSD17B4	ENST00000519184	8.13178	8.57876	76.8924
MAF	ENST00000393350	8.11512	0	7.11512
PNMA2	ENST00000522362	8.08914	0.0754556	7.69951
DUSP9	ENST00000370167	8.07136	0	7.07136
HACD3	ENST00000562832	8.06573	0	7.06573
ITPA	ENST00000399838	8.0511	0	7.0511
ABLIM3	ENST00000502855	0.124993	8.21301	0.151559
ADAMTSL1	ENST00000327883	0.124955	10.7963	0.47401
OOEP	ENST00000370363	0.124561	14.3557	0.912729
GPAT2	ENST00000359548	0.124555	17.1991	1.26678
ANGPTL2	ENST00000491991	0.124238	18.2579	1.39256
MFAP4	ENST00000395592	0.124184	7.05259	0
IGF2BP3	ENST00000497563	0.124115	7.05705	0
RING1	ENST00000383212	0.123794	10.7165	0.450434
RING1	ENST00000436128	0.123794	10.7165	0.450434
RPP21	ENST00000424616	0.123559	18.3667	1.39293
RPP21	ENST00000442966	0.123559	18.3667	1.39293
EGFLAM	ENST00000397210	0.123548	29.4605	2.76332
PKP1	ENST00000367324	0.123433	7.10155	0
PLP2	ENST00000376322	0.123216	10.3032	0.392733
VEGFA	ENST00000372067	0.12312	23.9704	2.07435
CTSF	ENST00000526010	0.122885	7.13771	0
ZBTB38	ENST00000441582	0.122877	7.13824	1.34857e-09
ARHGAP23	ENST00000610551	0.122805	8.44472	0.159857
CASP1	ENST00000533400	0.122624	7.56541	0.0503228
MAPK13	ENST00000373766	0.122605	17.9955	1.32894
QPRT	ENST00000395384	0.1225	156.292	18.2683
ENO2	ENST00000545045	0.122414	9.46085	0.280556
ITGAX	ENST00000562138	0.122383	7.17104	0
PTCD3	ENST00000627371	0.122208	7.18277	0
PLPP2	ENST00000269812	0.122133	58.9132	6.31738
AOX1	ENST00000374700	0.121806	8.79086	0.192584
STK19	ENST00000483801	0.121798	7.21034	1.60726e-09
NEK6	ENST00000425237	0.121593	7.22417	0
MBNL1	ENST00000464596	0.121461	9.31434	0.252789
PDGFC	ENST00000510982	0.12145	7.23383	0
CTSZ	ENST00000217131	0.121442	96.9586	10.8963
CNTNAP4	ENST00000471618	0.121317	7.24285	0
TNFRSF14	ENST00000466750	0.121167	8.92889	0.203053
TNFRSF14	ENST00000625292	0.121167	8.92889	0.203053
LAMA4	ENST00000522006	0.121121	39.777	3.93897
ITGA7	ENST00000257879	0.121082	19.7077	1.50732
TUBA4A	ENST00000498660	0.121068	100.465	11.2842
SH2B3	ENST00000341259	0.121027	160.551	18.5521
WIPI1	ENST00000591744	0.120925	7.26959	0
FLNA	ENST00000466319	0.120863	7.27385	0
CSNK1G2	ENST00000591002	0.120842	7.27554	2.94346e-05
MMP2	ENST00000219070	0.120477	249.243	29.1486
F8	ENST00000330287	0.12031	11.0103	0.444963
SLC43A3	ENST00000533524	0.120103	16.3602	1.08502
DPP9	ENST00000599248	0.119958	7.33628	0
ARHGAP22	ENST00000491108	0.119718	10.7601	0.407892
ABL2	ENST00000508127	0.119574	9.50982	0.256696
QSOX1	ENST00000367602	0.119502	26.2813	2.26016
TAPBP	ENST00000551943	0.119409	17.2808	1.1829
MMP2	ENST00000566564	0.119346	16.0359	1.03317
ITGB3	ENST00000559488	0.119134	17.4216	1.19464
ARHGAP23	ENST00000622683	0.119043	14.378	0.830649
GRN	ENST00000587109	0.11903	78.2495	8.43303
FADS1	ENST00000539999	0.118891	15.6703	0.981943
NAV2	ENST00000360655	0.11852	15.9029	1.00333
TUBB6	ENST00000590693	0.118467	11.049	0.427406
	ENST00000522551	0.118441	76.5782	8.18846
DFNA5	ENST00000409775	0.118284	26.1342	2.20954
RNF212	ENST00000382968	0.117922	21.6435	1.67017
MCTP1	ENST00000508509	0.117861	11.5891	0.48377
CD44	ENST00000525688	0.117856	12.6977	0.614358
AMIGO2	ENST00000550413	0.117642	36.2913	3.38701
LAMA4	ENST00000518842	0.117609	10.7427	0.381053
STAT6	ENST00000555222	0.117228	14.5684	0.825057
RIN2	ENST00000484638	0.116889	15.162	0.889158
RND3	ENST00000466334	0.116665	12.2294	0.543404
TCF19	ENST00000439112	0.116647	32.878	2.95178
MMP2	ENST00000564864	0.116597	249.933	28.258
PARP14	ENST00000474629	0.115993	42.7908	4.07941
CHI3L1	ENST00000478742	0.115947	25.5051	2.07319
C12orf75	ENST00000548458	0.115927	24.0233	1.90087
GNG11	ENST00000248564	0.115906	70.7269	7.31361
SQSTM1	ENST00000466342	0.115428	118.435	12.7862
ASPH	ENST00000522325	0.115261	9.91196	0.25772
S100A2	ENST00000368708	0.11512	19.309	1.33797
ATP8B1	ENST00000283684	0.115015	7.69449	0
GOLGA2P11	ENST00000562660	0.114975	7.90817	0.02422
TNS2	ENST00000552570	0.114971	7.69788	4.10859e-10
LGALS3BP	ENST00000585407	0.114966	7.69824	0
CCRL2	ENST00000400880	0.114897	7.70345	0
NFASC	ENST00000403080	0.114857	15.1321	0.852882
	ENST00000430450	0.114825	7.70893	0
ALDH1A1	ENST00000297785	0.114777	9.13093	0.162794
IFIT3	ENST00000371818	0.114592	66.1147	6.6908
ITGA6	ENST00000264107	0.114322	15.1678	0.848331
TMBIM1	ENST00000445635	0.114208	60.6365	6.03938
CEP250	ENST00000465987	0.113973	7.77397	0
DTX3L	ENST00000296161	0.113645	42.7615	3.97326
PRNP	ENST00000379440	0.113587	99.2783	10.3903
KIAA0196	ENST00000530856	0.113508	7.80994	0
KYNU	ENST00000409512	0.113447	53.9949	5.239
TPP1	ENST00000299427	0.113319	435.358	48.4478
FAM129A	ENST00000367511	0.11328	60.2736	5.9411
PLEK2	ENST00000216446	0.113231	17.1678	1.05716
ANPEP	ENST00000558740	0.113201	20.1731	1.39681
DDX39B	ENST00000438301	0.113047	7.84635	5.16982e-05
DDX39B	ENST00000438433	0.113047	7.84635	5.16982e-05
DDX39B	ENST00000446272	0.113047	7.84635	5.16982e-05
DDX39B	ENST00000449100	0.113047	7.84635	5.16982e-05
GLUD1P8	ENST00000585063	0.112976	7.85142	0
TMEM154	ENST00000613578	0.112848	9.72191	0.209943
TMEM9	ENST00000367330	0.112761	25.2284	1.95753
FAM111A	ENST00000361723	0.112749	37.5525	3.34677
MME	ENST00000492661	0.112558	7.88427	0
CSNK2B	ENST00000383433	0.112557	71.8097	7.19521
CSNK2B	ENST00000451917	0.112557	71.8097	7.19521
FBXL16	ENST00000324361	0.112319	7.90324	7.15559e-08
CD44	ENST00000531118	0.112307	12.7185	0.54068
TNFAIP2	ENST00000561217	0.112006	12.1615	0.474161
SPP1	ENST00000360804	0.111967	7.93124	0
C2CD5	ENST00000537643	0.111909	7.93581	0
PDE2A	ENST00000444035	0.111882	7.94406	0.000680795
RAB2A	ENST00000525529	0.111859	7.93983	0
DDX39B	ENST00000485571	0.111359	23.2999	1.70601
ARHGEF28	ENST00000437974	0.111231	7.99032	0
MRPL20	ENST00000482352	0.111224	53.5471	5.06696
SERF1B	ENST00000380751	0.111002	8.00885	0
MLKL	ENST00000308807	0.110917	18.6603	1.18066
IAH1	ENST00000497473	0.110813	32.08	2.6657
MBD1	ENST00000347968	0.110687	8.03475	3.12577e-05
NPEPL1	ENST00000533788	0.110658	16.9852	0.990209
MMP2	ENST00000570283	0.110636	182.294	19.279
PLEKHA6	ENST00000414478	0.110506	11.7438	0.408261
VEPH1	ENST00000487753	0.110243	13.9172	0.644516
MILR1	ENST00000615220	0.109944	8.09554	0
DDX11L8	ENST00000535849	0.109884	13.8397	0.630642
DDX11L8	ENST00000572276	0.109884	13.8397	0.630642
ASPH	ENST00000519678	0.10976	30.0252	2.40533
TCEAL3	ENST00000372627	0.109753	51.2126	4.73051
LAMC1	ENST00000484114	0.109705	8.11534	0
MGST1	ENST00000538885	0.109134	42.0072	3.69353
NFASC	ENST00000367173	0.109075	9.30018	0.123487
CD44	ENST00000352818	0.108482	64.8986	6.14884
RGS4	ENST00000367906	0.108481	55.795	5.16119
KIFC3	ENST00000541240	0.10845	11.6495	0.371844
LTBR	ENST00000545445	0.108413	8.22399	0
NOV	ENST00000259526	0.108187	65.4015	6.18378
SERPINB8	ENST00000295211	0.108143	14.775	0.705958
HPCAL1	ENST00000307845	0.108123	33.2858	2.70709
TNFRSF14	ENST00000442392	0.107985	9.27328	0.109359
TNFRSF14	ENST00000626042	0.107985	9.27328	0.109359
NRP1	ENST00000374867	0.10798	140.71	14.3018
MRPS22	ENST00000465056	0.107793	8.27705	0
ADAMTSL1	ENST00000380548	0.107788	8.27948	0.000216402
IRF9	ENST00000560275	0.10763	8.2911	0
CYR61	ENST00000451137	0.107627	73.4296	7.01067
NCKAP1	ENST00000478449	0.10744	8.3075	1.77141e-06
FN1	ENST00000359671	0.107257	8.32384	4.53171e-05
TLN1	ENST00000466916	0.107079	8.33891	0
ITGB5	ENST00000476988	0.106579	8.38273	0
MICB	ENST00000428059	0.106553	24.5185	1.71906
CSTA	ENST00000264474	0.106466	10.7071	0.246408
ZNF208	ENST00000599916	0.106358	8.40219	0
ADTRP	ENST00000505099	0.106306	9.18948	0.0832035
SCG5	ENST00000475752	0.106298	8.40754	0
C15orf52	ENST00000397536	0.106268	23.4096	1.59397
SEC22B	ENST00000578049	0.106203	252.617	25.935
ARHGAP22	ENST00000511570	0.106049	15.1207	0.709584
RPS6KA2	ENST00000405189	0.106042	9.16426	0.0778346
STC1	ENST00000290271	0.105994	50.2758	4.43492
DFNA5	ENST00000409970	0.10598	34.7384	2.78755
IL1A	ENST00000263339	0.105904	16.9075	0.896475
TUBA4A	ENST00000456818	0.105892	14.2096	0.610578
GYPC	ENST00000259254	0.105808	84.8135	8.07973
TM4SF19	ENST00000273695	0.105788	8.4529	0
MAP1LC3A	ENST00000374837	0.10574	8.45754	3.66692e-05
CTSD	ENST00000367196	0.105436	41.0514	3.43374
CPNE7	ENST00000568977	0.105178	9.37631	0.0913607
MMP14	ENST00000311852	0.10512	713.259	74.0832
TNFAIP8L3	ENST00000327536	0.104771	21.2367	1.32977
EVC	ENST00000264956	0.104536	66.0418	6.0083
TCEAL3	ENST00000243286	0.104452	25.3493	1.75223
DHCR7	ENST00000525346	0.104346	8.60172	0.00190317
ANPEP	ENST00000300060	0.104245	175.212	17.3692
DTX3	ENST00000337737	0.104214	38.6768	3.13486
ABLIM3	ENST00000504238	0.104188	13.1042	0.469493
NRROS	ENST00000328557	0.10401	11.1429	0.262983
LYRM2	ENST00000523075	0.103925	10.8878	0.235435
STEAP1B	ENST00000406890	0.103827	39.7444	3.23037
ANXA1	ENST00000415424	0.103818	9.63854	0.104473
LAMC1	ENST00000478064	0.103816	8.63241	0
CERS5	ENST00000550547	0.103653	8.64754	0
COX5BP2	ENST00000392354	0.103587	10.9391	0.236737
RNF212	ENST00000454487	0.103531	9.53194	0.0903783
CPA4	ENST00000474254	0.103514	9.27737	0.0638534
AXL	ENST00000359092	0.103315	15.0728	0.660558
TRAPPC13	ENST00000438419	0.103305	8.68011	0
FAM102A	ENST00000479828	0.103164	8.69327	0
MAPK13	ENST00000490334	0.103052	14.5542	0.602887
LRP1	ENST00000555941	0.103049	8.81773	0.0117041
SLC11A2	ENST00000545993	0.103023	25.6257	1.74305
ACTN1	ENST00000553370	0.10301	8.70784	0
SH3BGRL3	ENST00000319041	0.102899	213.599	21.0821
EEPD1	ENST00000487069	0.102828	15.1053	0.656069
DKK3	ENST00000527132	0.102758	58.342	5.09787
SMN2	ENST00000503678	0.102484	8.75765	4.68534e-09
GNPTG	ENST00000529110	0.102181	13.6196	0.493846
CTSF	ENST00000527141	0.102166	13.8424	0.516385
CD44	ENST00000263398	0.102146	181.465	17.638
LRRC8E	ENST00000593511	0.102143	17.8022	0.920522
CLMP	ENST00000529128	0.101992	63.7847	5.6075
TSPAN4	ENST00000532375	0.101973	13.4213	0.470586
ASPH	ENST00000519264	0.101616	13.407	0.463984
ARMCX2	ENST00000356824	0.101375	27.8642	1.92611
PSG4	ENST00000405312	0.101361	8.8657	0
FIGNL1	ENST00000613602	0.101174	9.57431	0.0698444
TREX1	ENST00000456089	0.101108	34.1053	2.54944
MFF	ENST00000409616	0.101107	8.89054	0
TCF19	ENST00000428957	0.101027	8.89837	0
TCF19	ENST00000449558	0.101027	8.89837	0
EMP1	ENST00000542289	0.100945	46.2745	3.77213
NOMO1	ENST00000287667	0.100942	63.4692	5.50764
LURAP1L	ENST00000319264	0.100761	62.5431	5.40264
MLPH	ENST00000338530	0.100635	54.0307	4.538
CD44	ENST00000442151	0.100559	11.127	0.219475
TGIF1	ENST00000546979	0.100552	17.9496	0.905411
ASPH	ENST00000523927	0.100459	8.95432	0
SEMA7A	ENST00000542748	0.100453	23.6862	1.47981
DKK3	ENST00000326932	0.100211	58.1782	4.9303
FTH1P15	ENST00000406984	0.100006	20.2499	1.12511
HLA-DPB1	ENST00000487157	0.0998683	11.7184	0.270165
MX1	ENST00000486275	0.0992409	17.83	0.868706
NRP1	ENST00000374875	0.0990915	61.4024	5.18355
MRPL20	ENST00000492508	0.0989933	217.933	20.6729
SLX1B	ENST00000330181	0.0989889	9.10216	2.20161e-06
MAP1A	ENST00000382031	0.0987902	17.4628	0.823944
FAM111B	ENST00000343597	0.098696	43.5254	3.39448
PCID2	ENST00000473462	0.0983709	9.16561	0
GNPDA1	ENST00000504424	0.0983538	27.7571	1.82837
DOCK10	ENST00000258390	0.0983014	38.2332	2.85668
ANXA10	ENST00000359299	0.0982401	16.94	0.762427
CTSA	ENST00000493522	0.0982126	39.6232	2.98971
SP100	ENST00000409341	0.0981519	86.7656	7.61436
CLU	ENST00000519472	0.0981003	67.4329	5.71329
MBOAT7	ENST00000610921	0.0980834	16.9984	0.765344
MBOAT7	ENST00000622772	0.0980834	16.9984	0.765344
PTGR1	ENST00000374313	0.0979691	25.303	1.57688
BCL2L1	ENST00000376062	0.0979556	25.6283	1.60839
GCNT3	ENST00000560585	0.0978908	9.21546	0
SLC37A2	ENST00000354617	0.0978893	24.2666	1.47333
ARHGEF2	ENST00000470975	0.0978647	9.21819	0
GPNMB	ENST00000409458	0.0978319	123.119	11.1428
KEL	ENST00000478969	0.0978147	11.3923	0.212149
F2RL2	ENST00000296641	0.0978108	11.9217	0.263882
FBXO32	ENST00000521719	0.0976785	9.23767	0
PLEKHA6	ENST00000272203	0.0975754	13.5574	0.420444
CPA3	ENST00000477926	0.0974732	9.25923	0
RPL9P9	ENST00000393394	0.0974276	734.39	70.6473
CAPG	ENST00000453973	0.09718	97.9675	8.61766
COG6	ENST00000630730	0.0971234	9.29618	0
RND3	ENST00000375734	0.0968587	152.376	13.8558
SLC43A3	ENST00000395123	0.0968489	28.4785	1.85496
PIN4	ENST00000439980	0.0962394	9.39075	0
ITGA3	ENST00000512553	0.0958818	51.2443	4.00928
SLC35D2	ENST00000253270	0.0958721	32.0286	2.16652
GTF2A2	ENST00000559141	0.0953215	9.49639	0.000531631
LARP6	ENST00000560052	0.0948869	18.9	0.88825
KCNMA1	ENST00000481070	0.0947699	14.434	0.462678
PRKAG2	ENST00000492843	0.0947106	12.4036	0.269463
S100A16	ENST00000368706	0.0945288	398.419	36.7566
PRRC2A	ENST00000439762	0.0945266	9.57903	2.71923e-09
ADAMTSL1	ENST00000276935	0.094466	13.22	0.343307
TNFRSF14	ENST00000496064	0.0943289	11.3867	0.168424
TNFRSF14	ENST00000626465	0.0943289	11.3867	0.168424
LY96	ENST00000284818	0.0941766	59.8457	4.73024
EIF6	ENST00000462894	0.0941385	9.62265	0
GLIPR1	ENST00000550491	0.094113	36.7239	2.55031
CD63	ENST00000548898	0.0940884	13.2714	0.342773
LURAP1L	ENST00000489107	0.0936061	14.6567	0.465562
MT2A	ENST00000562017	0.0934793	13.2598	0.332996
MT2A	ENST00000567300	0.0928557	266.821	23.8687
RPL10	ENST00000492572	0.0928076	9.77498	0
PBX2	ENST00000431537	0.092786	9.89022	0.0104595
TERT	ENST00000310581	0.0925093	304.845	27.2935
LOX	ENST00000513319	0.0924138	16.0007	0.5711
MYLK	ENST00000514895	0.0923387	9.8297	0
CD68	ENST00000250092	0.0922769	93.728	7.74121
CASP1	ENST00000525825	0.0922703	15.5637	0.528337
RND3	ENST00000473639	0.0920577	30.803	1.92771
TGFBI	ENST00000509749	0.0920495	23.9958	1.30085
ANXA1	ENST00000495713	0.0919425	22.1462	1.12812
DNER	ENST00000482831	0.0919422	13.4354	0.327223
PSG4	ENST00000597912	0.0919233	9.87864	0
RNF212	ENST00000514024	0.0913489	14.5516	0.420621
S100A16	ENST00000368705	0.0912788	34.3172	2.22371
PODXL	ENST00000446198	0.0912362	87.3236	7.05831
PLD1	ENST00000465816	0.0909089	14.7436	0.431233
PDE4DIP	ENST00000618462	0.0908866	29.2335	1.74782
RND3	ENST00000263895	0.0908177	492.632	43.8305
C15orf48	ENST00000396650	0.0906975	24.0836	1.27502
TFPI	ENST00000426055	0.0906708	99.068	8.07325
SIK1	ENST00000270162	0.0904006	19.5298	0.855907
EEPD1	ENST00000444777	0.0903775	10.0647	0
TCEAL7	ENST00000332431	0.0903238	84.2691	6.70183
CAPG	ENST00000483659	0.0903186	113.753	9.36433
TMBIM6	ENST00000546796	0.0899827	163.515	13.8035
RAE1	ENST00000429339	0.0899508	10.1172	1.28812e-06
ATP6V0D2	ENST00000285393	0.0898485	20.9858	0.975391
NPC2	ENST00000555592	0.0897321	56.5305	4.16233
DDX39BP2	ENST00000445354	0.08966	11.9798	0.163769
DDX39BP2	ENST00000449256	0.08966	11.9798	0.163769
DDX39BP2	ENST00000457735	0.08966	11.9798	0.163769
CHI3L1	ENST00000255409	0.0896119	511.874	44.9596
SLC43A3	ENST00000352187	0.0894831	10.1753	2.17556e-08
FRMD4A	ENST00000264546	0.0893417	11.0854	0.0797305
CLMP	ENST00000448775	0.0892759	129.128	10.6173
HSPA1A	ENST00000441618	0.0891051	32.9415	2.02436
MMP14	ENST00000548162	0.089087	210.629	17.8534
CCDC85B	ENST00000312579	0.089033	35.6162	2.26005
CA12	ENST00000422263	0.0889713	10.2396	1.56958e-06
BRD2	ENST00000460240	0.0889456	15.6407	0.480117
PDE4DIP	ENST00000477941	0.0888234	10.2583	0
NPEPL1	ENST00000525967	0.0886242	10.2836	0
GREM1	ENST00000560830	0.0885666	93.7247	7.38944
CAPG	ENST00000409724	0.0884905	248.828	21.1074
ADTRP	ENST00000414691	0.0883814	12.1709	0.164063
IL6ST	ENST00000506241	0.0883603	10.3173	0
CASP1	ENST00000532520	0.088303	16.8865	0.579432
CSRP1	ENST00000340006	0.0882799	252.334	21.3643
PTPRR	ENST00000547752	0.0882297	10.4524	0.0104416
ELL2	ENST00000508757	0.088118	25.8911	1.36959
SLAIN2	ENST00000510595	0.0880111	10.3622	0
B2M	ENST00000544417	0.087894	22.7577	1.08816
DAXX	ENST00000445009	0.087864	17.7632	0.648609
ZBTB38	ENST00000512276	0.0878426	46.98	3.21469
SLC43A3	ENST00000529554	0.0876355	30.4035	1.75206
CD44	ENST00000433892	0.0870341	18.2811	0.678113
IFI44	ENST00000472152	0.0865851	16.4153	0.507906
PLEKHG4	ENST00000565899	0.0865786	10.5502	0
SPOCD1	ENST00000468720	0.0864195	26.7707	1.39993
SP140	ENST00000538494	0.0861161	13.6682	0.263168
HPCAL1	ENST00000622018	0.0860735	299.664	24.8792
ARMCX2	ENST00000479333	0.086018	15.5868	0.426764
TGFB1I1	ENST00000394863	0.0858718	10.7316	0.00741304
DKK3	ENST00000530694	0.0858479	15.8362	0.445353
FLRT2	ENST00000554746	0.0854958	13.0934	0.204926
TMEM230	ENST00000379276	0.0854518	10.7025	0
TBXAS1	ENST00000473948	0.0853526	10.7161	0
ITGB1P1	ENST00000596032	0.0853103	58.225	4.0525
HSBP1L1	ENST00000451882	0.0852321	24.3632	1.16176
CAV1	ENST00000393470	0.0847106	10.8049	0
MT1E	ENST00000306061	0.0841319	56.9187	3.87281
GNPDA1	ENST00000510194	0.0840442	10.8985	0
GREM1	ENST00000300177	0.0837996	125.766	9.62294
FTH1	ENST00000532601	0.0837919	84.3301	6.14997
NFE2L1	ENST00000581441	0.0837781	10.9363	0
SOD2	ENST00000535459	0.0836596	10.9532	0
CTSF	ENST00000524994	0.0834419	21.1918	0.851726
ABLIM3	ENST00000326685	0.0832572	41.2838	2.52043
BNIP3L	ENST00000523515	0.0831049	11.0343	0.000109163
SLC43A3	ENST00000525205	0.083029	13.5907	0.211451
TNFRSF14	ENST00000355716	0.0828865	14.6451	0.296768
TNFRSF14	ENST00000621877	0.0828865	14.6451	0.296768
CPA4	ENST00000492072	0.0826394	16.084	0.411811
UBE2D3	ENST00000505207	0.082343	21.8356	0.880351
PLP2	ENST00000376327	0.0822347	319.963	25.3943
MLPH	ENST00000485956	0.0816392	20.0649	0.719722
QSOX1	ENST00000367600	0.0815	412.648	32.7123
EMP1	ENST00000537612	0.0812709	19.4886	0.665127
PSG4	ENST00000451895	0.0809343	11.3557	0
DKK3	ENST00000532873	0.0805503	38.9183	2.21543
RPL27A	ENST00000526562	0.0804525	11.4297	0
DKK1	ENST00000476752	0.080347	22.7892	0.911392
RIC8A	ENST00000325207	0.0802857	11.6907	0.0188814
MT2A	ENST00000245185	0.0800581	691.557	54.4448
TMEM158	ENST00000503771	0.0800456	310.355	23.9226
TM4SF19	ENST00000454715	0.0797342	13.1326	0.126851
TSC2	ENST00000471143	0.0796895	11.5487	0
MYOF	ENST00000371489	0.0794324	45.3536	2.68198
MICB	ENST00000458032	0.0791539	20.0744	0.668122
TLN2	ENST00000472902	0.0790724	12.8234	0.0930501
TUBB	ENST00000422674	0.0790151	714.253	55.5158
ASPH	ENST00000519234	0.0789011	11.6741	0
RSL1D1	ENST00000574287	0.0788917	11.6756	0
MFSD5	ENST00000552097	0.0788756	11.6782	0
BAIAP2	ENST00000576756	0.0787364	21.581	0.777946
GMNN	ENST00000378054	0.0783982	11.7554	1.07806e-08
TFPI	ENST00000453013	0.0782681	42.9769	2.44199
OCIAD2	ENST00000508069	0.0782355	29.8163	1.41093
PTX3	ENST00000295927	0.0782187	184.526	13.5116
FLNB	ENST00000295956	0.0782055	11.8263	0.00308692
TGIF1	ENST00000345133	0.0777647	11.8593	5.04816e-08
HSF4	ENST00000522027	0.0777496	15.189	0.258689
PODXL	ENST00000378555	0.0776788	29.9719	1.40586
PHLDA1	ENST00000602540	0.0776571	150.78	10.7868
HPCAL1	ENST00000422133	0.0775839	20.1928	0.644221
CTSA	ENST00000607187	0.0774565	19.5288	0.59009
C19orf66	ENST00000585919	0.0774179	23.7921	0.919353
IFI16	ENST00000562225	0.0772083	35.4936	1.81761
LASP1	ENST00000435347	0.077199	12.5444	0.0456144
SLC43A3	ENST00000395124	0.0769068	194.815	14.0595
CSRP1	ENST00000526256	0.076864	12.01	0
TAGLN	ENST00000529622	0.0766377	12.0484	0
ADTRP	ENST00000229583	0.076424	12.0849	0
SMN1	ENST00000351205	0.0762369	12.117	0
MME	ENST00000493237	0.0761013	12.1408	3.23994e-05
FOSL1	ENST00000531493	0.0759969	40.2888	2.13782
PRRC2A	ENST00000416335	0.0758984	12.1755	3.37946e-09
LAMA4	ENST00000368640	0.0758629	36.0679	1.81208
HMGA2	ENST00000545998	0.0758022	23.4191	0.851022
ITGAX	ENST00000268296	0.0757834	12.6859	0.0371646
ABLIM3	ENST00000515171	0.0757548	32.4899	1.53702
NEDD4L	ENST00000431212	0.0754583	31.9093	1.48328
AHNAK2	ENST00000557457	0.0752478	39.0777	2.01576
NRP1	ENST00000413802	0.0750036	82.9634	5.29756
TNFRSF14	ENST00000435221	0.0748675	15.754	0.25433
TNFRSF14	ENST00000629542	0.0748675	15.754	0.25433
GPAT2	ENST00000439254	0.0746035	22.3203	0.739775
HPCAL1	ENST00000381765	0.0742909	39.9166	2.03973
CPNE1	ENST00000414664	0.0741774	12.4812	2.91512e-08
NFE2L1	ENST00000585299	0.0738078	12.5487	0
CD68	ENST00000584502	0.0733738	57.5062	3.29282
IFI16	ENST00000295809	0.0728426	136.231	8.99626
TFPI2	ENST00000461482	0.0728065	20.3868	0.557097
SFXN3	ENST00000224807	0.0727821	47.3167	2.51659
TPM4	ENST00000344824	0.0727713	510.747	36.2405
TERT	ENST00000484238	0.0726862	29.5391	1.21977
CDA	ENST00000461985	0.0723137	17.652	0.348795
ARHGAP23	ENST00000620329	0.0720949	22.0893	0.66462
CD44	ENST00000425428	0.0719466	132.472	8.60285
RBM39	ENST00000425184	0.0719317	13.0685	0.0119716
ITGA3	ENST00000504417	0.0715748	12.9714	0
ARMCX2	ENST00000328766	0.0714146	13.003	1.88427e-05
ATF6B	ENST00000293709	0.071324	35.0891	1.57402
NT5E	ENST00000416334	0.0707381	17.4164	0.302741
PAM	ENST00000506260	0.0707291	13.1385	3.89934e-06
ELP5	ENST00000354429	0.0706115	13.162	0
CCRL2	ENST00000399036	0.0704261	13.7733	0.0404264
FBXO32	ENST00000287396	0.070308	73.2156	4.21795
MME	ENST00000491026	0.0700795	13.2695	0
IL1RN	ENST00000354115	0.0697995	20.3439	0.489794
CD44	ENST00000279452	0.069747	27.5652	0.992337
MT1DP	ENST00000463480	0.0693924	13.4108	0
ADGRG1	ENST00000562558	0.0691913	19.1857	0.396675
MME	ENST00000473730	0.0691068	15.1984	0.119419
ARPC4	ENST00000485273	0.0689522	13.5028	4.18047e-07
ANXA1	ENST00000257497	0.0688911	1016.1	69.0691
BHMT2	ENST00000521567	0.0687706	13.5411	0
AXL	ENST00000593513	0.0686832	20.253	0.459724
MAPK13	ENST00000211287	0.0685225	62.4285	3.34628
C15orf52	ENST00000560922	0.0685086	21.9777	0.57417
RENBP	ENST00000393700	0.0682006	16.0856	0.165248
IFNWP19	ENST00000438727	0.0679407	67.7055	3.6679
TM4SF1	ENST00000305366	0.0674392	140.368	8.53375
GYPC	ENST00000409836	0.0671903	61.9121	3.22708
TUBB	ENST00000435546	0.0671058	22.7748	0.595427
ASPH	ENST00000356457	0.0670138	13.9541	0.00213129
ARMCX1	ENST00000372829	0.0668211	53.5973	2.64825
PDE4DIP	ENST00000585156	0.0667863	14.9259	0.063632
EMP1	ENST00000538364	0.0665717	75.0512	4.06286
ITGA3	ENST00000320031	0.0664861	275.139	17.3594
TM4SF19	ENST00000440822	0.0657501	14.2091	0
SMN2	ENST00000626847	0.0656258	14.2379	0
PEG10	ENST00000615790	0.065431	77.4519	4.13319
PDE4DIP	ENST00000464103	0.0646049	14.4787	0
FOSL1	ENST00000312562	0.0644789	138.95	8.02382
SPTLC3	ENST00000431275	0.0641042	14.5996	0
IAH1	ENST00000482918	0.0635986	40.6003	1.64572
SPEG	ENST00000403148	0.063306	14.7963	0
QSOX1	ENST00000443059	0.0629053	51.3393	2.29242
CPSF3L	ENST00000534345	0.0628824	14.9027	0
MME	ENST00000497890	0.0625787	19.0397	0.254058
ZDHHC7	ENST00000564466	0.0624424	23.2052	0.51143
BASP1	ENST00000616743	0.062426	72.8901	3.61266
EVI2B	ENST00000330927	0.0622491	36.3096	1.32249
DDX60L	ENST00000260184	0.0620245	25.3993	0.637403
SQRDL	ENST00000568606	0.0619288	39.845	1.52948
CHI3L1	ENST00000472064	0.0618651	53.0529	2.34399
CPNE7	ENST00000319518	0.0614016	40.7522	1.56365
PLAU	ENST00000372764	0.0612151	35.8063	1.2531
IGFN1	ENST00000473483	0.0610187	29.245	0.845512
CD44	ENST00000527889	0.0607403	46.0324	1.85676
	ENST00000533893	0.0604704	19.2066	0.221901
PCBP2	ENST00000552296	0.0601834	33.9307	1.10225
FAM213A	ENST00000372188	0.0601827	15.6161	1.70214e-06
OCIAD2	ENST00000510159	0.0601641	15.6212	0
CASP4	ENST00000393150	0.0599661	101.26	5.13213
TIMM9	ENST00000556367	0.0592694	15.8721	0
MMP14	ENST00000547596	0.0589046	34.3473	1.08212
MSI2	ENST00000579466	0.0587276	19.2066	0.186686
	ENST00000562306	0.0586635	17.5313	0.0871112
EMP3	ENST00000597529	0.0585727	16.0728	0
HKDC1	ENST00000354624	0.0584267	19.9356	0.223198
MYOF	ENST00000359263	0.0582308	172.648	9.11167
ADTRP	ENST00000513651	0.0582265	16.5175	0.019982
DDR1	ENST00000513514	0.0580869	16.2156	0
CASP4	ENST00000524843	0.0578641	40.0678	1.37635
HNRNPC	ENST00000555914	0.057814	16.2969	3.78343e-06
CDK16	ENST00000357227	0.0575828	16.3663	0
PSME3	ENST00000593111	0.0575513	16.9276	0.0317565
EMP1	ENST00000431267	0.0575033	57.5518	2.36692
FN1	ENST00000336916	0.0569995	16.5564	0.000705368
TFPI	ENST00000339091	0.0569183	39.7876	1.32156
SEPT14P4	ENST00000513445	0.0566738	37.1107	1.15988
C6orf48	ENST00000375633	0.056451	16.9653	0.0141588
BRD2	ENST00000439194	0.0563497	70.1312	3.00822
EMP1	ENST00000536383	0.0560998	66.5239	2.78808
HJURP	ENST00000434039	0.0555688	16.9957	0
SLC37A2	ENST00000403796	0.055008	30.4391	0.729403
CCRL2	ENST00000357392	0.0548372	17.2358	0
PPT2	ENST00000383152	0.0548119	17.2476	0.000186185
ANXA2	ENST00000560466	0.0546989	17.2819	0
RBM39	ENST00000461283	0.0543758	18.1252	0.0399488
HNRNPD	ENST00000507010	0.0539517	17.5351	0
	ENST00000437460	0.0533295	21.2802	0.188192
EMP1	ENST00000256951	0.0527541	70.5288	2.77344
	ENST00000570077	0.0515777	19.5865	0.0618036
OCIAD2	ENST00000508632	0.0513365	103.105	4.34439
MRPL20	ENST00000493287	0.05098	1874.07	94.591
KIFC3	ENST00000565270	0.0509135	33.6678	0.765059
CD163L1	ENST00000416109	0.0507578	23.1764	0.227141
FBXO32	ENST00000520511	0.050184	216.591	9.91958
ZNF236	ENST00000584565	0.0494888	19.2066	0
ABHD4	ENST00000545034	0.0494236	30.6263	0.563086
ALDOA	ENST00000566130	0.0494137	139.648	5.94994
ARMCX2	ENST00000488982	0.048592	27.6531	0.392311
CD44	ENST00000434472	0.0483715	111.748	4.45379
AXL	ENST00000301178	0.0483416	66.6061	2.26819
FAM133A	ENST00000332647	0.0483131	32.2749	0.607613
PLEKHA6	ENST00000564627	0.0481595	69.106	2.37627
CPNE7	ENST00000564421	0.0476491	38.2397	0.869738
IL13RA2	ENST00000243213	0.047526	22.5101	0.117342
IL1B	ENST00000263341	0.0471066	138.174	5.55602
PDE4DIP	ENST00000369351	0.0468552	39.6021	0.902419
TGFB1I1	ENST00000565454	0.0466311	27.1991	0.314956
HSPB6	ENST00000004982	0.046532	22.7106	0.103302
PDE4DIP	ENST00000369347	0.0464645	30.4182	0.45983
ELOVL1	ENST00000621943	0.0457063	20.8788	5.16247e-10
BASP1	ENST00000322611	0.0456822	111.922	4.15852
NFIX	ENST00000588680	0.0456246	20.918	0
S100A16	ENST00000368703	0.045267	135.366	5.17288
CDCP1	ENST00000296129	0.0452194	121.145	4.52332
BAG6	ENST00000442479	0.0452072	22.4974	0.0622522
TFPI	ENST00000409676	0.0447483	22.1175	0.0344681
CPNE7	ENST00000529800	0.0443809	21.5322	0
NOMO1	ENST00000620755	0.0441904	25.104	0.153545
MME	ENST00000382989	0.043977	53.7204	1.40644
MAPK13	ENST00000476951	0.0428754	31.6476	0.399778
PDE4DIP	ENST00000369349	0.0427648	22.3837	0
ITGA3	ENST00000515147	0.0427138	97.5189	3.20812
HNRNPH3	ENST00000486854	0.0422924	22.6449	0
SNRPCP13	ENST00000505417	0.0414477	23.1268	0
SPTLC3	ENST00000399002	0.0413929	26.4104	0.134596
OCIAD2	ENST00000512087	0.0409448	23.4231	0
	ENST00000551447	0.040433	23.7323	0
EVC	ENST00000514919	0.0402628	27.3164	0.140097
KEL	ENST00000355265	0.039529	27.5879	0.130051
CTSB	ENST00000531551	0.0392709	62.1855	1.48135
CLIC1	ENST00000457485	0.0392509	121.833	3.8213
MME	ENST00000615825	0.0391994	169.488	5.68302
IFI16	ENST00000474473	0.038936	64.7111	1.55853
CANX	ENST00000503303	0.0378632	25.4109	0
BEX1	ENST00000372728	0.0373872	503.387	17.8576
RPLP0	ENST00000547211	0.0369992	26.0557	0.00103859
ARPP19	ENST00000569281	0.0369696	29.7752	0.137748
CDA	ENST00000375071	0.0360763	55.541	1.03979
ACP5	ENST00000433365	0.0360228	48.219	0.773008
MME	ENST00000481828	0.0356405	119.977	3.31168
CPNE7	ENST00000532500	0.035599	152.241	4.45522
OCIAD2	ENST00000273860	0.0347701	85.5598	2.00969
DNER	ENST00000341772	0.034765	129.454	3.53523
NRP1	ENST00000374822	0.0345651	120.163	3.18801
IGFN1	ENST00000335211	0.0337545	104.141	2.54898
SERPINE1	ENST00000223095	0.0337089	182.54	5.18693
CTSK	ENST00000271651	0.0336058	76.1354	1.5922
RPS18	ENST00000497078	0.0331357	29.1789	0
RND3	ENST00000497865	0.0329366	29.3614	0
RBM39	ENST00000455343	0.0325448	29.7269	0
	ENST00000566935	0.0317558	30.4903	0
USP40	ENST00000464956	0.0316193	30.6263	0
HLA-B	ENST00000472294	0.0311169	31.1369	0
FOSL1	ENST00000448083	0.0294506	180.227	4.33725
TSC2	ENST00000350773	0.0286709	136.262	2.93542
MME	ENST00000460393	0.0283828	124.857	2.57218
TFPI2	ENST00000222543	0.0283295	639.559	17.1467
REXO2	ENST00000611665	0.0274759	62.5232	0.745356
CPA4	ENST00000222482	0.0268266	49.2669	0.348488
ITGB1BP1	ENST00000460720	0.0261941	37.1766	1.03732e-06
MRPL52	ENST00000556654	0.0254055	38.3616	0
TFPI2	ENST00000451238	0.0253636	272.684	5.94162
	ENST00000313342	0.0252384	173.927	3.41488
MME	ENST00000493888	0.0235381	234.879	4.55214
PDE4DIP	ENST00000530472	0.0234646	58.0989	0.386735
SPTLC3	ENST00000434210	0.0233693	41.7912	0
SPP1	ENST00000237623	0.0225919	71.3745	0.635076
PNLIPRP3	ENST00000369230	0.0218897	44.6836	0
MME	ENST00000462745	0.021181	91.9194	0.96813
FRMD6	ENST00000555952	0.0209812	46.6618	0
HPCAL1	ENST00000613496	0.0209276	188.878	2.97369
MME	ENST00000360490	0.0208267	316.131	5.60479
RPL15	ENST00000434031	0.020324	48.2029	1.51377e-07
ANKRD44	ENST00000486006	0.0194928	97.931	0.928439
NT5E	ENST00000257770	0.0189433	89.6648	0.71749
PTGR1	ENST00000407693	0.0178114	55.4498	0.00545165
WDR11	ENST00000605659	0.0160636	61.2525	0
HSPA1B	ENST00000391548	0.0139488	70.6906	0
SERPINB2	ENST00000299502	0.0134613	92.7196	0.261583
MMP3	ENST00000299855	0.0127879	100.879	0.302822
FLOT1	ENST00000482255	0.0113982	86.7329	0
ALDOA	ENST00000563987	0.0100821	98.3861	0.00201737
LGALS1	ENST00000480207	0.00970897	159.994	0.563086
PSME2	ENST00000630027	0.00833945	118.912	0
SPP1	ENST00000395080	0.00703333	260.589	0.839842
DHX36	ENST00000630536	0.0021633	461.256	0
MMP1	ENST00000315274	0.00147535	2155.49	2.18158
