# Supplementary material for: Rapamycin-independent IGF2 expression in Tsc2-null mouse embryo fibroblasts and human lymphangioleiomyomatosis cells
Source: PLoS One. 2018 May 14;13(5):e0197105. doi: 10.1371/journal.pone.0197105 (PMC5951544; doi:10.1371/journal.pone.0197105)
Supplement: S4 Table — All results with enrichment scores > = 2 are included. The genes used in the pathway analysis had fold change > = 10 or fold change < = 0.1 in this comparison. (XLSX) [file pone.0197105.s005.xlsx]

## Sheet: S4 Table
S4 Table. Results of DAVID pathway analysis for differentially expressed genes from the Tsc2-/- vs. Tsc2+/+ MEFs comparison. All results with enrichment scores >=2 are included. The genes used in the pathway analysis had fold change >= 10 or fold change <= 0.1 in this comparison.
Annotation Cluster 1	Enrichment Score: 10.89
Category	Term	Number of genes	%	P-value	Genes	List Total	Pop Hits	Pop Total	Fold Enrichment	Bonferroni	Benjamini	FDR
UP_KEYWORDS	Secreted	84	18.6667	7.06281e-17	ASPN, CTHRC1, GLB1L, TUFT1, NPNT, POSTN, CXADR, CXCL10, NOV, GPC3, RSPO1, SMPDL3B, APOD, APOE, CTGF, RSPO3, TGFBI, RSPO2, SEMA3C, SEPP1, GPX7, LGI2, LOXL2, DPP4, MATN2, MGP, SERPING1, TCN2, MMP13, SLIT3, CCDC3, ADM, PDGFRL, CPXM1, SLPI, ADAMTS5, CAR6, HSD17B11, WNT16, CCK, DCN, GREM1, MDK, CTLA2A, TRF, LAMB2, CCL20, FOLR1, FAM213A, APELA, MSLN, PTX3, FIBIN, SPP1, PLAT, FLRT3, LPL, IL1RL1, RNASE4,…	419	1685	22680	2.69841	3.37508e-14	3.37508e-14	1.44329e-13
UP_KEYWORDS	Glycoprotein	135	30	9.985e-15	ASPN, CTHRC1, PLXNA4, MPZL2, GLB1L, TSPAN7, POSTN, AQP1, NOV, APOD, SLC2A3, APOE, LGI2, SLC4A4, MATN2, EGFR, F11R, SERPING1, PKHD1L1, SIRPA, MGAT3, CCDC3, THBD, KRT18, PDGFRL, SLC38A1, SLC40A1, CAR6, ADAMTS5, PAM, CRELD1, ITGB4, MME, GREM1, TRF, SLCO2A1, LAMB2, HNRNPK, FOLR1, CRB2, MSLN, UPK1B, B3GNT2, GCNT1, SPP1, MEST, PLAT, LPL, GABRA4, IL1RL1, PODXL, IL1RN, ADGRG6, UPK3B, TINAGL1, EMILIN2, KC…	419	3815	22680	1.91544	3.03757e-12	1.51879e-12	1.33782e-11
GOTERM_CC_DIRECT	GO:0005576~extracellular region	85	18.8889	1.43061e-13	ASPN, CTHRC1, GLB1L, TUFT1, NPNT, POSTN, CXADR, CXCL10, NOV, GPC3, RSPO1, SMPDL3B, APOD, APOE, CTGF, RSPO3, TGFBI, RSPO2, SEMA3C, SEPP1, GPX7, LGI2, LOXL2, DPP4, MATN2, MGP, SERPING1, TCN2, MMP13, SLIT3, CCDC3, ADM, PDGFRL, CPXM1, SLPI, ADAMTS5, CAR6, HSD17B11, WNT16, CCK, ADH7, DCN, GREM1, MDK, CTLA2A, TRF, LAMB2, CCL20, FOLR1, APELA, MSLN, PTX3, FIBIN, THBS1, SPP1, PLAT, FLRT3, LPL, IL1RL1, RNA…	406	1753	19662	2.34822	5.33792e-11	1.77931e-11	1.97575e-10
UP_KEYWORDS	Disulfide bond	111	24.6667	5.80679e-12	ASPN, MPZL2, PLXNA4, POSTN, CXCL10, NOV, APOD, CTGF, TGFBI, SLC4A4, EGFR, MATN2, F11R, MGP, SERPING1, TCN2, SIRPA, ADAMTS9, THBD, PDGFRL, CAR6, ADAMTS5, PAM, CRELD1, TNFRSF12A, ITGB4, MME, GREM1, MDK, TRF, SLCO2A1, LAMB2, CRB2, FOLR1, MSLN, GCNT1, PLAT, H2-Q2, LPL, GABRA4, IL1RL1, IL1RN, ADGRG6, H2-Q6, EMILIN2, KCNK1, TINAGL1, EPHA2, GAS6, ABCG2, OMD, LAMA4, CD55, SFRP1, SFRP2, LAMA5, GPR39, PRKA…	419	3124	22680	1.92327	1.76527e-09	5.88422e-10	7.77531e-09
UP_SEQ_FEATURE	signal peptide	124	27.5556	1.08417e-11	ASPN, CTHRC1, PLXNA4, GLB1L, MPZL2, POSTN, CXCL10, NOV, APOD, APOE, CTGF, TGFBI, LGI2, EGFR, MATN2, F11R, MGP, SERPING1, PKHD1L1, TCN2, SIRPA, CCDC3, THBD, PDGFRL, CAR6, ADAMTS5, HSD17B11, PAM, CRELD1, TNFRSF12A, ITGB4, GREM1, MDK, TRF, LAMB2, FOLR1, CRB2, FAM213A, MSLN, SPP1, PLAT, H2-Q2, LPL, GABRA4, IL1RL1, PODXL, IL1RN, ADGRG6, UPK3B, TINAGL1, H2-Q6, EMILIN2, PCDH19, EPHA2, GAS6, OMD, LAMA4, …	397	3124	18012	1.80087	1.34545e-08	1.34545e-08	1.76006e-08
GOTERM_CC_DIRECT	GO:0005615~extracellular space	70	15.5556	2.26688e-10	CTHRC1, POSTN, CXCL10, GPC3, PTGIS, RSPO1, SMPDL3B, APOD, CTGF, APOE, TGFBI, SEMA3C, SEPP1, LOXL2, MGP, SERPING1, TCN2, MMP13, SLIT3, ADAMTS9, THBD, ADM, FRMD4B, CPXM1, SLPI, HSPB1, CAR6, ADAMTS5, CTSF, PAM, WNT16, YWHAZ, CCK, DCN, GREM1, TRF, SERPINB9B, EZR, CCL20, APELA, MSLN, COL6A3, ENO2, PTX3, THBS1, GCNT1, SPP1, PLAT, FLRT3, LPL, IL1RL1, PODXL, FBN1, IL1RN, IGF2, TINAGL1, MANBA, GAS6, OMD, …	406	1504	19662	2.25399	8.45545e-08	2.11386e-08	3.12968e-07
UP_KEYWORDS	Signal	137	30.4444	8.65097e-10	ASPN, CTHRC1, PLXNA4, GLB1L, MPZL2, TSPAN7, POSTN, CXCL10, NOV, PTGIS, APOD, APOE, CTGF, TGFBI, LGI2, EGFR, MATN2, F11R, MGP, SERPING1, PKHD1L1, TCN2, SIRPA, ADAMTS9, CCDC3, THBD, PDGFRL, CAR6, ADAMTS5, HSD17B11, PAM, CRELD1, TNFRSF12A, ITGB4, GREM1, MDK, TRF, LAMB2, FOLR1, CRB2, APELA, MSLN, 4930519F16RIK, MEST, SPP1, PLAT, H2-Q2, LPL, GABRA4, IL1RL1, PODXL, IL1RN, ADGRG6, UPK3B, TINAGL1, EMILIN…	419	4543	22680	1.63233	2.62989e-07	6.57474e-08	1.15837e-06
UP_SEQ_FEATURE	disulfide bond	96	21.3333	4.35104e-08	ASPN, PLXNA4, MPZL2, NPNT, BCAM, POSTN, CXADR, LSR, CXCL10, NOV, RAET1D, RAET1E, RSPO1, APOD, CTGF, RSPO3, TGFBI, RSPO2, SEMA3C, LOXL2, DPP4, EGFR, MATN2, F11R, MGP, SERPING1, TCN2, MMP13, SIRPA, DNASE2A, SLIT3, THBD, ADM, PDGFRL, CPXM1, SLPI, ADAM19, ADAMTS5, CAR6, CTSF, PAM, CRELD1, TNFRSF12A, ITGB4, MME, DCN, GREM1, MDK, TRF, LAMB2, CCL20, CRB2, PTX3, THBS1, GCNT1, H2-Q2, PLAT, LPL, GABRA4, IL…	397	2510	18012	1.73528	5.3995e-05	2.69978e-05	7.06359e-05
UP_SEQ_FEATURE	glycosylation site:N-linked (GlcNAc...)	122	27.1111	1.6477e-07	ASPN, CTHRC1, PLXNA4, GLB1L, MPZL2, TSPAN7, POSTN, AQP1, NOV, APOD, SLC2A3, LGI2, SLC4A4, EGFR, MATN2, F11R, SERPING1, SIRPA, MGAT3, THBD, PDGFRL, SLC38A1, SLC40A1, CAR6, ADAMTS5, PAM, CRELD1, ITGB4, MME, GREM1, TRF, SLCO2A1, LAMB2, FOLR1, CRB2, MSLN, B3GNT2, GCNT1, MEST, SPP1, PLAT, H2-Q2, LPL, GABRA4, IL1RL1, PODXL, IL1RN, ADGRG6, UPK3B, TINAGL1, EMILIN2, KCNK1, H2-Q6, PCDH19, EPHA2, GAS6, ABCG…	397	3563	18012	1.55351	0.000204458	6.81573e-05	0.000267491
Annotation Cluster 2	Enrichment Score: 9.57
Category	Term	Number of genes	%	P-value	Genes	List Total	Pop Hits	Pop Total	Fold Enrichment	Bonferroni	Benjamini	FDR
GOTERM_CC_DIRECT	GO:0031012~extracellular matrix	32	7.11111	9.61699e-14	ASPN, NPNT, POSTN, DCN, NOV, HNRNPM, LAMB2, HNRNPK, APOE, TGFBI, COL6A3, THBS1, LOXL2, GAPDH, MATN2, LPL, RAN, FBN1, MGP, NID2, TINAGL1, EMILIN2, MMP13, OMD, SFRP1, FBLN2, LAMA5, RPL22, RPS14, SLPI, HSPB1, ADAMTS5	406	294	19662	5.27114	3.58622e-11	1.79311e-11	1.32738e-10
GOTERM_CC_DIRECT	GO:0005578~proteinaceous extracellular matrix	27	6	2.33301e-09	ASPN, CTHRC1, WNT16, NPNT, POSTN, DCN, NOV, GPC3, LAMB2, CTGF, TGFBI, COL6A3, LOXL2, MATN2, IL1RL1, FBN1, NID2, EMILIN2, MMP13, SLIT3, OMD, LAMA4, ADAMTS9, SFRP1, FBLN2, LAMA5, ADAMTS5	406	316	19662	4.13788	8.70213e-07	1.74043e-07	3.22099e-06
UP_KEYWORDS	Extracellular matrix	20	4.44444	8.4885e-08	ASPN, CTHRC1, WNT16, NPNT, FBN1, POSTN, NID2, DCN, EMILIN2, MMP13, COL4A6, LAMA4, OMD, LAMB2, CTGF, FBLN2, LAMA5, TGFBI, LOXL2, ADAMTS5	419	235	22680	4.60671	2.58047e-05	5.161e-06	0.000113661
Annotation Cluster 3	Enrichment Score: 4.34
Category	Term	Number of genes	%	P-value	Genes	List Total	Pop Hits	Pop Total	Fold Enrichment	Bonferroni	Benjamini	FDR
GOTERM_MF_DIRECT	GO:0008201~heparin binding	16	3.55556	7.33696e-07	LPL, FBN1, POSTN, MDK, CXCL10, SLIT3, NOV, RSPO1, SFRP1, CTGF, RPL22, APOE, RSPO3, RSPO2, THBS1, ADAMTS5	369	151	17446	5.00971	0.000460655	0.000460655	0.00109037
UP_KEYWORDS	Heparin-binding	10	2.22222	6.10796e-06	LPL, RSPO1, CTGF, RPL22, APOE, RSPO3, RSPO2, POSTN, THBS1, MDK	419	71	22680	7.62379	0.0018551	0.000232076	0.00817825
INTERPRO	IPR000884:Thrombospondin, type 1 repeat	8	1.77778	0.000287494	NOV, ADAMTS9, RSPO1, CTGF, RSPO3, RSPO2, THBS1, ADAMTS5	401	66	20594	6.22504	0.223333	0.0208417	0.44583
UP_SEQ_FEATURE	domain:TSP type-1	5	1.11111	0.000339587	NOV, RSPO1, CTGF, RSPO3, RSPO2	397	16	18012	14.1782	0.343937	0.058437	0.54987
SMART	SM00209:TSP1	8	1.77778	0.000437709	NOV, ADAMTS9, RSPO1, CTGF, RSPO3, RSPO2, THBS1, ADAMTS5	230	63	10425	5.75569	0.0790111	0.0163267	0.541707
Annotation Cluster 4	Enrichment Score: 3.36
Category	Term	Number of genes	%	P-value	Genes	List Total	Pop Hits	Pop Total	Fold Enrichment	Bonferroni	Benjamini	FDR
INTERPRO	IPR009030:Insulin-like growth factor binding protein, N-terminal	23	5.11111	7.87988e-15	EGFR, MATN2, CRELD1, NPNT, FBN1, NID2, EPHA2, GAS6, SLIT3, NOV, THBD, SNED1, RSPO1, CTGF, FBLN2, CRB2, RSPO3, RSPO2, IGFBP2, IGFBP3, IGFBP4, IGFBP5, VLDLR	401	130	20594	9.08617	6.92879e-12	6.92879e-12	1.22458e-11
SMART	SM00181:EGF	17	3.77778	2.24368e-06	PLAT, MATN2, CRELD1, NPNT, FBN1, NID2, GAS6, SLIT3, LAMA4, THBD, LAMB2, SNED1, FBLN2, CRB2, LAMA5, THBS1, VLDLR	230	181	10425	4.25715	0.000421724	0.000421724	0.00278368
INTERPRO	IPR000152:EGF-type aspartate/asparagine hydroxylation site	12	2.66667	3.19175e-06	MATN2, THBD, SNED1, CRELD1, FBLN2, CRB2, NPNT, FBN1, NID2, GAS6, VLDLR, SLIT3	401	98	20594	6.28856	0.00280162	0.000934748	0.00495983
INTERPRO	IPR000742:Epidermal growth factor-like domain	18	4	4.24335e-06	PLAT, MATN2, CRELD1, NPNT, FBN1, NID2, GAS6, SLIT3, LAMA4, THBD, LAMB2, SNED1, FBLN2, CRB2, LAMA5, ADAM19, THBS1, VLDLR	401	237	20594	3.9005	0.00372297	0.000932044	0.00659392
INTERPRO	IPR001881:EGF-like calcium-binding	13	2.88889	6.49552e-06	MATN2, CRELD1, NPNT, FBN1, NID2, GAS6, SLIT3, THBD, SNED1, CRB2, FBLN2, THBS1, VLDLR	401	126	20594	5.2987	0.00569331	0.00114126	0.0100935
INTERPRO	IPR013032:EGF-like, conserved site	16	3.55556	7.5911e-06	PLAT, MATN2, CRELD1, NPNT, FBN1, ITGB4, NID2, GAS6, SLIT3, THBD, SNED1, FBLN2, CRB2, ADAM19, THBS1, VLDLR	401	197	20594	4.1711	0.00665039	0.00111148	0.0117958
INTERPRO	IPR018097:EGF-like calcium-binding, conserved site	11	2.44444	1.91077e-05	THBD, SNED1, CRELD1, FBLN2, CRB2, NPNT, FBN1, NID2, GAS6, VLDLR, SLIT3	401	97	20594	5.82395	0.0166556	0.00239653	0.0296891
SMART	SM00179:EGF_CA	13	2.88889	2.02536e-05	MATN2, CRELD1, NPNT, FBN1, NID2, GAS6, SLIT3, THBD, SNED1, CRB2, FBLN2, THBS1, VLDLR	230	126	10425	4.6765	0.00380048	0.00190205	0.0251256
UP_KEYWORDS	EGF-like domain	15	3.33333	7.67961e-05	PLAT, MATN2, CRELD1, NPNT, FBN1, NID2, GAS6, SLIT3, THBD, SNED1, FBLN2, CRB2, ADAM19, THBS1, VLDLR	419	224	22680	3.6247	0.0230765	0.0021202	0.102781
UP_SEQ_FEATURE	domain:EGF-like 1	11	2.44444	0.000168709	MATN2, THBD, SNED1, CRELD1, CRB2, NPNT, FBN1, NID2, THBS1, VLDLR, SLIT3	397	111	18012	4.49615	0.188917	0.0342956	0.273534
UP_SEQ_FEATURE	domain:EGF-like 4; calcium-binding	6	1.33333	0.000618271	SNED1, FBLN2, CRB2, NPNT, FBN1, GAS6	397	32	18012	8.50693	0.535834	0.081744	0.999005
UP_SEQ_FEATURE	domain:EGF-like 3	7	1.55556	0.00325198	MATN2, SNED1, NPNT, FBN1, THBS1, VLDLR, SLIT3	397	66	18012	4.812	0.982443	0.285989	5.15057
UP_SEQ_FEATURE	domain:EGF-like 2; calcium-binding	6	1.33333	0.00557684	CRELD1, CRB2, NPNT, THBS1, GAS6, VLDLR	397	52	18012	5.23503	0.999032	0.390874	8.67899
UP_SEQ_FEATURE	domain:EGF-like 6	5	1.11111	0.00941766	MATN2, SNED1, CRB2, FBN1, SLIT3	397	38	18012	5.96977	0.999992	0.519976	14.2396
UP_SEQ_FEATURE	domain:EGF-like 2	7	1.55556	0.0104804	MATN2, THBD, SNED1, FBLN2, FBN1, NID2, SLIT3	397	84	18012	3.78086	0.999998	0.536572	15.7211
UP_SEQ_FEATURE	domain:EGF-like 3; calcium-binding	5	1.11111	0.0112676	THBD, FBLN2, CRB2, NID2, GAS6	397	40	18012	5.67128	0.999999	0.542167	16.8031
UP_SEQ_FEATURE	domain:EGF-like 9	4	0.888889	0.0134758	MATN2, SNED1, CRB2, SLIT3	397	23	18012	7.89048	1	0.587767	19.7688
UP_SEQ_FEATURE	domain:EGF-like 5	5	1.11111	0.0144555	MATN2, THBD, SNED1, CRB2, SLIT3	397	43	18012	5.27561	1	0.577044	21.0525
GOTERM_MF_DIRECT	GO:0005509~calcium ion binding	24	5.33333	0.0237574	ASPN, MATN2, PAM, CRELD1, NPNT, FBN1, MGP, NID2, CDH3, MMP13, PCDH19, GAS6, SLIT3, THBD, SNED1, FBLN2, CRB2, SULF1, AIF1L, EEF2K, THBS1, CDH11, VLDLR, SPTAN1	369	699	17446	1.62332	1	0.512778	30.0459
UP_SEQ_FEATURE	domain:EGF-like 5; calcium-binding	4	0.888889	0.0300777	FBLN2, NPNT, FBN1, NID2	397	31	18012	5.85423	1	0.754308	39.0906
UP_SEQ_FEATURE	domain:EGF-like 10	3	0.666667	0.0419132	MATN2, SNED1, CRB2	397	15	18012	9.07406	1	0.819867	50.0976
UP_SEQ_FEATURE	domain:EGF-like 7	3	0.666667	0.103888	MATN2, SNED1, SLIT3	397	25	18012	5.44443	1	0.963851	83.1485
UP_SEQ_FEATURE	domain:EGF-like 8	3	0.666667	0.110974	MATN2, SNED1, SLIT3	397	26	18012	5.23503	1	0.969058	85.1863
UP_SEQ_FEATURE	domain:EGF-like 4	4	0.888889	0.120302	MATN2, THBD, NID2, SLIT3	397	55	18012	3.29966	1	0.975257	87.5175
UP_KEYWORDS	Calcium	20	4.44444	0.190461	ASPN, CRELD1, NPNT, FBN1, MGP, NID2, CDH3, MMP13, PCDH19, GAS6, SNED1, FBLN2, CRB2, SULF1, AIF1L, EEF2K, THBS1, PON3, CDH11, SPTAN1	419	827	22680	1.30904	1	0.651107	94.0939
Annotation Cluster 5	Enrichment Score: 3.25
Category	Term	Number of genes	%	P-value	Genes	List Total	Pop Hits	Pop Total	Fold Enrichment	Bonferroni	Benjamini	FDR
INTERPRO	IPR017891:Insulin-like growth factor binding protein, N-terminal, Cys-rich conserved site	6	1.33333	1.90854e-06	NOV, CTGF, IGFBP2, IGFBP3, IGFBP4, IGFBP5	401	12	20594	25.6783	0.0016762	0.000838453	0.00296581
INTERPRO	IPR000867:Insulin-like growth factor-binding protein, IGFBP	6	1.33333	3.2861e-05	NOV, CTGF, IGFBP2, IGFBP3, IGFBP4, IGFBP5	401	20	20594	15.407	0.0284721	0.00360415	0.0510534
UP_SEQ_FEATURE	domain:IGFBP N-terminal	6	1.33333	3.38833e-05	NOV, CTGF, IGFBP2, IGFBP3, IGFBP4, IGFBP5	397	18	18012	15.1234	0.0411781	0.0104574	0.0549929
SMART	SM00121:IB	6	1.33333	4.42632e-05	NOV, CTGF, IGFBP2, IGFBP3, IGFBP4, IGFBP5	230	19	10425	14.3135	0.00828714	0.00277005	0.054903
GOTERM_MF_DIRECT	GO:0031994~insulin-like growth factor I binding	5	1.11111	8.43143e-05	ITGB4, IGFBP2, IGFBP3, IGFBP4, IGFBP5	369	12	17446	19.6996	0.0515741	0.0105344	0.12523
GOTERM_MF_DIRECT	GO:0005520~insulin-like growth factor binding	6	1.33333	9.99776e-05	NOV, CTGF, IGFBP2, IGFBP3, IGFBP4, IGFBP5	369	23	17446	12.3337	0.0608585	0.0104103	0.148478
INTERPRO	IPR009168:Insulin-like growth factor binding protein	4	0.888889	0.00013926	IGFBP2, IGFBP3, IGFBP4, IGFBP5	401	6	20594	34.2377	0.115222	0.0121672	0.21619
INTERPRO	IPR022321:Insulin-like growth factor-binding protein family 1-6, chordata	4	0.888889	0.00013926	IGFBP2, IGFBP3, IGFBP4, IGFBP5	401	6	20594	34.2377	0.115222	0.0121672	0.21619
INTERPRO	IPR000716:Thyroglobulin type-1	5	1.11111	0.000273044	NID2, IGFBP2, IGFBP3, IGFBP4, IGFBP5	401	17	20594	15.1049	0.213402	0.0215853	0.423466
SMART	SM00211:TY	5	1.11111	0.000430974	NID2, IGFBP2, IGFBP3, IGFBP4, IGFBP5	230	17	10425	13.3312	0.0778437	0.0200563	0.533392
GOTERM_MF_DIRECT	GO:0031995~insulin-like growth factor II binding	4	0.888889	0.000481827	IGFBP2, IGFBP3, IGFBP4, IGFBP5	369	8	17446	23.6396	0.26115	0.0371259	0.713677
GOTERM_BP_DIRECT	GO:0043568~positive regulation of insulin-like growth factor receptor signaling pathway	4	0.888889	0.00134018	CDH3, IGFBP3, IGFBP4, IGFBP5	381	11	18082	17.2579	0.947539	0.151054	2.30419
GOTERM_BP_DIRECT	GO:0044342~type B pancreatic cell proliferation	4	0.888889	0.0022515	NOV, IGFBP3, IGFBP4, IGFBP5	381	13	18082	14.6029	0.992948	0.186519	3.84237
UP_KEYWORDS	Growth factor binding	4	0.888889	0.00239817	IGFBP2, IGFBP3, IGFBP4, IGFBP5	419	15	22680	14.4344	0.518052	0.044595	3.16388
GOTERM_MF_DIRECT	GO:0001968~fibronectin binding	5	1.11111	0.00304821	CTGF, THBS1, IGFBP3, MMP13, IGFBP5	369	29	17446	8.15157	0.852982	0.12798	4.4356
UP_SEQ_FEATURE	domain:Thyroglobulin type-1	4	0.888889	0.00320531	IGFBP2, IGFBP3, IGFBP4, IGFBP5	397	14	18012	12.9629	0.981392	0.303855	5.07845
GOTERM_BP_DIRECT	GO:0040008~regulation of growth	7	1.55556	0.00325815	GPC3, MNDAL, IGFBP2, IGFBP3, IGFBP4, GAS6, IGFBP5	381	69	18082	4.81471	0.999233	0.212667	5.51489
GOTERM_BP_DIRECT	GO:0001558~regulation of cell growth	6	1.33333	0.00734974	NOV, CTGF, IGFBP2, IGFBP3, IGFBP4, IGFBP5	381	58	18082	4.90958	1	0.354821	12.0349
GOTERM_MF_DIRECT	GO:0019838~growth factor binding	4	0.888889	0.0584077	IGFBP2, IGFBP3, IGFBP4, IGFBP5	369	42	17446	4.50277	1	0.740712	59.1149
GOTERM_BP_DIRECT	GO:0010906~regulation of glucose metabolic process	3	0.666667	0.0962957	IGFBP3, IGFBP4, IGFBP5	381	25	18082	5.69512	1	0.870203	82.7964
Annotation Cluster 6	Enrichment Score: 2.81
Category	Term	Number of genes	%	P-value	Genes	List Total	Pop Hits	Pop Total	Fold Enrichment	Bonferroni	Benjamini	FDR
SMART	SM00041:CT	5	1.11111	0.00101151	NOV, NBL1, CTGF, GREM1, SLIT3	230	21	10425	10.7919	0.173255	0.0312124	1.24775
UP_SEQ_FEATURE	domain:CTCK	5	1.11111	0.00102371	NOV, NBL1, CTGF, GREM1, SLIT3	397	21	18012	10.8024	0.719471	0.119361	1.64903
INTERPRO	IPR006207:Cystine knot, C-terminal	5	1.11111	0.00128362	NOV, NBL1, CTGF, GREM1, SLIT3	401	25	20594	10.2713	0.676653	0.0831839	1.97623
GOTERM_BP_DIRECT	GO:0090027~negative regulation of monocyte chemotaxis	3	0.666667	0.00422375	NOV, NBL1, GREM1	381	5	18082	28.4756	0.999909	0.252285	7.09342
Annotation Cluster 7	Enrichment Score: 2.77
Category	Term	Number of genes	%	P-value	Genes	List Total	Pop Hits	Pop Total	Fold Enrichment	Bonferroni	Benjamini	FDR
GOTERM_BP_DIRECT	GO:0009952~anterior/posterior pattern specification	14	3.11111	6.59924e-07	HOXC6, ALDH1A2, HOXB4, HOXC8, RARG, SFRP1, HOXB7, BTG2, SFRP2, HOXC4, HOXC5, HOXB9, ALX4, ALX1	381	112	18082	5.93241	0.00144946	0.000724994	0.00114712
INTERPRO	IPR001827:Homeobox protein, antennapedia type, conserved site	6	1.33333	3.2861e-05	HOXC6, HOXB4, HOXC8, HOXB7, HOXC4, HOXC5	401	20	20594	15.407	0.0284721	0.00360415	0.0510534
INTERPRO	IPR017995:Homeobox protein, antennapedia type	5	1.11111	0.000120269	HOXC6, HOXB4, HOXB7, HOXC4, HOXC5	401	14	20594	18.3416	0.100326	0.0116782	0.186733
UP_SEQ_FEATURE	short sequence motif:Antp-type hexapeptide	6	1.33333	0.000150772	HOXC6, HOXB4, HOXC8, HOXB7, HOXC4, HOXC5	397	24	18012	11.3426	0.170658	0.0367329	0.244487
INTERPRO	IPR017970:Homeobox, conserved site	11	2.44444	0.00328684	HOXC6, HOXB4, HOXC8, HOXB7, IRX2, HOXC4, HOXC5, PRRX1, HOXB9, ALX4, ALX1	401	184	20594	3.07023	0.94464	0.186742	4.98746
UP_KEYWORDS	Homeobox	13	2.88889	0.00607264	HOXC6, HOXB4, HOXC8, RHOX5, HOXB7, IRX2, HOXC4, HOXC5, HOPX, PRRX1, HOXB9, ALX4, ALX1	419	280	22680	2.51313	0.843032	0.0807238	7.83232
INTERPRO	IPR001356:Homeodomain	13	2.88889	0.00699984	HOXC6, HOXB4, HOXC8, RHOX5, HOXB7, IRX2, HOXC4, HOXC5, HOPX, PRRX1, HOXB9, ALX4, ALX1	401	271	20594	2.4636	0.997918	0.304557	10.3412
GOTERM_MF_DIRECT	GO:0043565~sequence-specific DNA binding	24	5.33333	0.00831482	RARG, IRX2, PPARG, TSNAX, PRRX1, STAT1, USF1, WT1, HOXC6, HOXB4, HOXC8, HOXB7, GATA6, HAND2, HOXC4, ETS2, HOXC5, MYRF, HOXB9, NFE2L1, RARB, ALX4, MYC, ALX1	369	633	17446	1.79257	0.994718	0.279436	11.6697
INTERPRO	IPR020479:Homeodomain, metazoa	7	1.55556	0.00862813	HOXC6, HOXB4, HOXC8, HOXB7, HOXC4, HOXC5, HOXB9	401	91	20594	3.95051	0.999508	0.345032	12.5989
SMART	SM00389:HOX	13	2.88889	0.01435	HOXC6, HOXB4, HOXC8, RHOX5, HOXB7, IRX2, HOXC4, HOXC5, HOPX, PRRX1, HOXB9, ALX4, ALX1	230	266	10425	2.21518	0.93395	0.287994	16.4169
UP_SEQ_FEATURE	DNA-binding region:Homeobox	10	2.22222	0.0183057	HOXC6, HOXB4, HOXC8, HOXB7, HOXC4, HOXC5, PRRX1, HOXB9, ALX4, ALX1	397	180	18012	2.52057	1	0.647314	25.9132
GOTERM_BP_DIRECT	GO:0048704~embryonic skeletal system morphogenesis	5	1.11111	0.0282618	HOXB4, HOXB7, PRRX1, ALX4, ALX1	381	55	18082	4.31448	1	0.650144	39.2463
INTERPRO	IPR009057:Homeodomain-like	13	2.88889	0.038268	HOXC6, HOXB4, HOXC8, RHOX5, HOXB7, IRX2, HOXC4, HOXC5, HOPX, PRRX1, HOXB9, ALX4, ALX1	401	345	20594	1.93518	1	0.732639	45.4666
Annotation Cluster 8	Enrichment Score: 2.65
Category	Term	Number of genes	%	P-value	Genes	List Total	Pop Hits	Pop Total	Fold Enrichment	Bonferroni	Benjamini	FDR
GOTERM_BP_DIRECT	GO:2000052~positive regulation of non-canonical Wnt signaling pathway	4	0.888889	0.000175695	CSNK1D, SFRP1, RSPO1, RSPO3	381	6	18082	31.6395	0.320374	0.0623408	0.304967
UP_KEYWORDS	Wnt signaling pathway	11	2.44444	0.00164144	WNT16, CSNK1D, SFRP1, RSPO1, SFRP2, RSPO3, RSPO2, NDRG2, SLC9A3R1, TAX1BP3, AMOTL2	419	176	22680	3.38305	0.39311	0.0327458	2.17568
GOTERM_BP_DIRECT	GO:0016055~Wnt signaling pathway	13	2.88889	0.00189077	WNT16, TAX1BP3, SLC9A3R1, AMOTL2, CUL3, CSNK1D, RSPO1, SFRP1, SFRP2, RSPO3, RSPO2, NDRG2, MYC	381	213	18082	2.89658	0.98439	0.187786	3.23625
GOTERM_BP_DIRECT	GO:0030177~positive regulation of Wnt signaling pathway	5	1.11111	0.00733584	CSNK1D, SFRP1, RSPO1, SULF1, KANK1	381	37	18082	6.41342	1	0.362081	12.0135
GOTERM_BP_DIRECT	GO:0090263~positive regulation of canonical Wnt signaling pathway	6	1.33333	0.0133021	CSNK1D, SFRP1, RSPO1, SFRP2, RSPO3, RSPO2	381	67	18082	4.25009	1	0.487758	20.767
Annotation Cluster 9	Enrichment Score: 2.46
Category	Term	Number of genes	%	P-value	Genes	List Total	Pop Hits	Pop Total	Fold Enrichment	Bonferroni	Benjamini	FDR
UP_KEYWORDS	Developmental protein	38	8.44444	2.96106e-05	WNT16, TNFRSF12A, NPNT, FHL1, TSNAX, PRRX1, BEX1, BICC1, ZIC1, MDK, PLPP3, HOXC6, HOXC8, LBH, HAND2, APELA, HOXC4, HOXC5, SEMA3C, NDRG2, TCF4, ALX4, HELLS, ALX1, FLRT3, EGFR, MGP, GAS7, DNASE2A, SLIT3, HOXB4, SFRP1, HOXB7, SFRP2, HOPX, HOXB9, NSD1, SMPD3	419	976	22680	2.10748	0.00896136	0.000999695	0.0396413
GOTERM_BP_DIRECT	GO:0007275~multicellular organism development	39	8.66667	0.000543683	WNT16, TNFRSF12A, NPNT, FHL1, TSNAX, PRRX1, BEX1, BICC1, ZIC1, MDK, PLPP3, HOXC6, HOXC8, LBH, HAND2, APELA, HOXC4, HOXC5, SEMA3C, NDRG2, TCF4, ALX4, GAPDH, HELLS, ALX1, EGFR, FLRT3, MGP, GAS7, DNASE2A, SLIT3, HOXB4, SFRP1, HOXB7, SFRP2, HOPX, HOXB9, NSD1, SMPD3	381	1029	18082	1.79875	0.697399	0.102971	0.94087
UP_KEYWORDS	Differentiation	20	4.44444	0.0309398	TNFRSF12A, NPNT, FHL1, TSNAX, BEX1, MGP, ZIC1, MDK, GAS7, EPHA2, SLIT3, PEG10, SFRP1, HAND2, SFRP2, BNC1, MYRF, SEMA3C, NDRG2, TCF4	419	646	22680	1.67582	0.999929	0.265233	34.3497
GOTERM_BP_DIRECT	GO:0030154~cell differentiation	20	4.44444	0.287663	TNFRSF12A, NPNT, FHL1, TSNAX, BEX1, MGP, ZIC1, MDK, GAS7, EPHA2, SLIT3, PEG10, SFRP1, CTGF, HAND2, SFRP2, MYRF, SEMA3C, NDRG2, TCF4	381	780	18082	1.21691	1	0.986894	99.725
Annotation Cluster 10	Enrichment Score: 2.16
Category	Term	Number of genes	%	P-value	Genes	List Total	Pop Hits	Pop Total	Fold Enrichment	Bonferroni	Benjamini	FDR
UP_KEYWORDS	VLDL	4	0.888889	0.000918656	LPL, APOE, LSR, VLDLR	419	11	22680	19.6832	0.243762	0.021263	1.22311
GOTERM_CC_DIRECT	GO:0034361~very-low-density lipoprotein particle	4	0.888889	0.00657776	LPL, APOE, LSR, VLDLR	406	19	19662	10.1955	0.914702	0.115808	8.70859
UP_KEYWORDS	Chylomicron	3	0.666667	0.0138273	LPL, APOE, LSR	419	10	22680	16.2387	0.985489	0.155755	17.0091
GOTERM_CC_DIRECT	GO:0042627~chylomicron	3	0.666667	0.0284138	LPL, APOE, LSR	406	13	19662	11.1758	0.999979	0.293077	32.8315
Annotation Cluster 11	Enrichment Score: 2.13
Category	Term	Number of genes	%	P-value	Genes	List Total	Pop Hits	Pop Total	Fold Enrichment	Bonferroni	Benjamini	FDR
INTERPRO	IPR006212:Furin-like repeat	5	1.11111	0.000273044	EGFR, CRELD1, RSPO1, RSPO3, RSPO2	401	17	20594	15.1049	0.213402	0.0215853	0.423466
UP_SEQ_FEATURE	domain:TSP type-1	5	1.11111	0.000339587	NOV, RSPO1, CTGF, RSPO3, RSPO2	397	16	18012	14.1782	0.343937	0.058437	0.54987
SMART	SM00261:FU	5	1.11111	0.000430974	EGFR, CRELD1, RSPO1, RSPO3, RSPO2	230	17	10425	13.3312	0.0778437	0.0200563	0.533392
UP_SEQ_FEATURE	repeat:FU 2	3	0.666667	0.00461409	CRELD1, RSPO1, RSPO3	397	5	18012	27.2222	0.996783	0.356921	7.23304
UP_SEQ_FEATURE	repeat:FU 1	3	0.666667	0.00461409	CRELD1, RSPO1, RSPO3	397	5	18012	27.2222	0.996783	0.356921	7.23304
GOTERM_BP_DIRECT	GO:0090263~positive regulation of canonical Wnt signaling pathway	6	1.33333	0.0133021	CSNK1D, SFRP1, RSPO1, SFRP2, RSPO3, RSPO2	381	67	18082	4.25009	1	0.487758	20.767
GOTERM_BP_DIRECT	GO:0050896~response to stimulus	4	0.888889	0.823547	RSPO1, CRB2, RSPO3, RSPO2	381	211	18082	0.899703	1	1	100
UP_KEYWORDS	Sensory transduction	4	0.888889	1	RSPO1, CRB2, RSPO3, RSPO2	419	1320	22680	0.164027	1	1	100
Annotation Cluster 12	Enrichment Score: 2.03
Category	Term	Number of genes	%	P-value	Genes	List Total	Pop Hits	Pop Total	Fold Enrichment	Bonferroni	Benjamini	FDR
INTERPRO	IPR007623:Brain-expressed X-linked protein	3	0.666667	0.00361995	BEX1, BEX2, BEX4	401	5	20594	30.814	0.958734	0.191451	5.47971
PIR_SUPERFAMILY	PIRSF008633:brain-expressed X-linked protein	3	0.666667	0.0104995	BEX1, BEX2, BEX4	62	5	1807	17.4871	0.469163	0.469163	10.0376
INTERPRO	IPR021156:Transcription elongation factor A-like/Brain expressed X-linked-like	3	0.666667	0.0218375	BEX1, BEX2, BEX4	401	12	20594	12.8392	1	0.603145	29.0442
