# Supplementary material for: Rapamycin-independent IGF2 expression in Tsc2-null mouse embryo fibroblasts and human lymphangioleiomyomatosis cells
Source: PLoS One. 2018 May 14;13(5):e0197105. doi: 10.1371/journal.pone.0197105 (PMC5951544; doi:10.1371/journal.pone.0197105)
Supplement: S5 Table — All results with enrichment scores > = 2 are included. The genes used in the pathway analysis had fold change > = 8 or fold change < = 0.125 in this comparison. (XLSX) [file pone.0197105.s006.xlsx]

## Sheet: S5 Table
S5 Table. Results of DAVID pathway analysis for differentially expressed genes from the TSC2--_NT vs. TSC2++_NT comparison in human. All results with enrichment scores >=2 are included. The genes used in the pathway analysis had fold change >= 8 or fold change <= 0.125 in this comparison.
Annotation Cluster 1	Enrichment Score: 4.27
Category	Term	Number of genes	%	P-value	Genes	List Total	Pop Hits	Pop Total	Fold Enrichment	Bonferroni	Benjamini	FDR
UP_KEYWORDS	Host cell receptor for virus entry	12	1.56863	1.71978e-05	RPSA, TFRC, HLA-DRB1, CXCR4, EFNB2, AXL, ITGB5, TNFRSF14, ANPEP, HSPA1A, HSPA1B, ITGB3	748	64	20581	5.15901	0.00736785	0.000672059	0.0242373
GOTERM_MF_DIRECT	GO:0001618~virus receptor activity	13	1.69935	2.35067e-05	SIVA1, RPSA, HLA-DRB1, EFNB2, AXL, ITGB5, HSPA1A, ANPEP, TNFRSF14, HSPA1B, ITGB3, TFRC, CXCR4	690	70	16881	4.54354	0.0220151	0.00739289	0.0368757
GOTERM_BP_DIRECT	GO:0046718~viral entry into host cell	12	1.56863	0.000387819	SIVA1, RPSA, TFRC, EFNB2, AXL, ITGB5, TNFRSF14, ANPEP, HSPA1A, HSPA1B, CTSB, ITGB3	686	80	16792	3.67172	0.700597	0.0726022	0.698794
Annotation Cluster 2	Enrichment Score: 3.89
Category	Term	Number of genes	%	P-value	Genes	List Total	Pop Hits	Pop Total	Fold Enrichment	Bonferroni	Benjamini	FDR
GOTERM_BP_DIRECT	GO:0030198~extracellular matrix organization	24	3.13725	5.28316e-06	GFAP, ITGB5, POSTN, ITGA3, ITGB3, DDR1, APP, LAMA4, EGFLAM, COL14A1, ITGA6, ITGAX, CD44, SERPINE1, ITGA7, FOXF2, TGFBI, MFAP2, LAMC1, FBN2, LOX, SPP1, FN1, CYR61	686	196	16792	2.99732	0.0162912	0.00546016	0.00955062
UP_KEYWORDS	Cell adhesion	35	4.57516	0.000166069	CADM1, ITGB5, POSTN, ITGB3, APP, LGALS3BP, CD44, ITGAX, TGFBI, SPP1, FN1, CYR61, FLRT2, CNTNAP4, PODXL, NFASC, ITGA3, PCDH7, PTPRU, ADGRG1, AMIGO2, LAMA4, COL14A1, ITGA6, PKP1, PKP2, ITGB1BP1, ITGA7, CYFIP2, DSC3, DSC2, CSTA, LAMC1, MFAP4, ABL2	748	479	20581	2.01047	0.0689252	0.00474973	0.233817
GOTERM_BP_DIRECT	GO:0007155~cell adhesion	33	4.31373	0.00236329	TLN2, ITGB5, POSTN, ITGB3, APP, LGALS3BP, CD44, ITGAX, TGFBI, GPNMB, SPP1, FN1, CYR61, RPSA, CNTNAP4, PODXL, EFNB2, ITGA3, PTPRU, ADGRG1, HES1, DDR1, RND3, LAMA4, ITGA6, PKP1, ITGA7, DSC3, DSC2, TGFB1I1, LAMC1, MFAP4, ABL2	686	459	16792	1.75987	0.999361	0.205371	4.18729
Annotation Cluster 3	Enrichment Score: 3.65
Category	Term	Number of genes	%	P-value	Genes	List Total	Pop Hits	Pop Total	Fold Enrichment	Bonferroni	Benjamini	FDR
UP_KEYWORDS	Ribonucleoprotein	31	4.05229	4.31011e-07	RPL36A, RPL13, RPL15, RPL27A, RPL36, MRPL20, LSM14A, RPL9, RPLP0, PCBP2, RPL8, RPL3, HNRNPD, RPL10, RPL4, HNRNPC, TERT, RPSA, MRPL52, RXRB, MRPS22, FMR1, RPS9, HEATR1, RPS18, HNRNPH3, RPS6KA2, SNRPA, HNRNPH1, PUF60, DAP3	748	296	20581	2.88161	0.000185317	3.08886e-05	0.000607499
GOTERM_BP_DIRECT	GO:0019083~viral transcription	17	2.22222	1.2219e-05	RPSA, RPL36A, RPL13, RPL15, RPL27A, RPS9, RPL36, RPS18, RAE1, NUP210, RPL9, RPLP0, RPL8, RPL3, RPL10, RPL4, NUP107	686	112	16792	3.71543	0.0372765	0.0094523	0.0220875
GOTERM_BP_DIRECT	GO:0006413~translational initiation	18	2.35294	4.29447e-05	EIF6, ABCF1, RPSA, RPL36A, RPL13, RPL15, RPL27A, RPS9, RPL36, EIF3C, RPS18, RPL9, RPLP0, EIF4A1, RPL8, RPL3, RPL10, RPL4	686	137	16792	3.21611	0.124988	0.0263502	0.0776082
UP_KEYWORDS	Ribosomal protein	20	2.61438	4.5919e-05	RPSA, MRPL52, RPL36A, RXRB, MRPS22, RPL13, RPL15, RPL27A, RPS9, RPL36, MRPL20, RPS18, RPS6KA2, RPLP0, RPL9, RPL8, RPL3, RPL10, RPL4, DAP3	748	185	20581	2.97456	0.019552	0.00151774	0.0647024
GOTERM_CC_DIRECT	GO:0022625~cytosolic large ribosomal subunit	12	1.56863	6.10261e-05	RSL1D1, RPL36A, RPL13, RPLP0, RPL9, RPL15, RPL8, RPL27A, RPL3, RPL36, RPL10, RPL4	714	68	18224	4.5042	0.0307632	0.00222939	0.0881369
GOTERM_CC_DIRECT	GO:0005840~ribosome	19	2.48366	9.11431e-05	ABCF1, RPL36A, RXRB, MRPS22, RPL13, RPL15, RPL27A, RPS9, RPL36, CANX, MRPL20, RPS18, RPS6KA2, RPLP0, RPL9, RPL8, RPL3, RPL10, RPL4	714	166	18224	2.9214	0.0455952	0.00310632	0.131607
GOTERM_BP_DIRECT	GO:0006614~SRP-dependent cotranslational protein targeting to membrane	14	1.83007	0.000110882	RPSA, RPL36A, RPL13, RPL15, RPL27A, RPS9, RPL36, RPS18, RPL9, RPLP0, RPL8, RPL3, RPL10, RPL4	686	94	16792	3.64568	0.291604	0.0421787	0.200267
GOTERM_BP_DIRECT	GO:0006364~rRNA processing	22	2.87582	0.000185659	RPSA, RPL36A, RPP21, RPL13, RPL15, RPL27A, RPS9, RPL36, HEATR1, PIN4, RRP7BP, PWP2, RPS18, CHD7, NOLC1, CSNK1E, RPL9, RPLP0, RPL8, RPL3, RPL10, RPL4	686	214	16792	2.51644	0.438569	0.056092	0.335107
GOTERM_BP_DIRECT	GO:0000184~nuclear-transcribed mRNA catabolic process, nonsense-mediated decay	14	1.83007	0.00113435	RPSA, RPL36A, RPL13, RPL15, RPL27A, RPS9, RPL36, RPS18, RPL9, RPLP0, RPL8, RPL3, RPL10, RPL4	686	119	16792	2.87978	0.970657	0.131639	2.03097
GOTERM_BP_DIRECT	GO:0002181~cytoplasmic translation	6	0.784314	0.00299762	RPL36A, RPLP0, RPL9, RPL15, RPL8, RPL36	686	25	16792	5.87475	0.999912	0.234077	5.28268
KEGG_PATHWAY	hsa03010:Ribosome	15	1.96078	0.00568214	RPSA, RPL36A, RPL13, RPL15, RPL27A, RPS9, RPL36, MRPL20, RPS18, RPL9, RPLP0, RPL8, RPL3, RPL10, RPL4	334	136	6910	2.28183	0.756634	0.161926	7.12665
GOTERM_MF_DIRECT	GO:0003735~structural constituent of ribosome	18	2.35294	0.00984092	MRPL52, RPSA, RPL36A, MRPS22, RPL13, RPL15, RPL27A, RPS9, RPL36, MRPL20, RPS18, RPL9, RPLP0, RPL8, RPL3, RPL10, RPL4, DAP3	690	222	16881	1.98367	0.999914	0.334486	14.373
GOTERM_BP_DIRECT	GO:0006412~translation	19	2.48366	0.0161438	ABCF1, RPSA, MRPL52, RPL36A, RPL13, RPL15, RPL27A, RPS9, RPL36, IGF2BP3, MRPL20, RSL1D1, RPS18, RPL9, RPLP0, RPL8, RPL3, RPL10, RPL4	686	253	16792	1.83828	1	0.540893	25.4898
Annotation Cluster 4	Enrichment Score: 2.85
Category	Term	Number of genes	%	P-value	Genes	List Total	Pop Hits	Pop Total	Fold Enrichment	Bonferroni	Benjamini	FDR
UP_SEQ_FEATURE	signal peptide	169	22.0915	8.43863e-06	F2RL2, GNPTG, MICB, CADM1, IL6ST, NELL2, POSTN, MMP3, MMP2, MMP1, B2M, TAPBP, NOV, APP, CD44, UNC5B, SEMA7A, SERPINE1, TGFBI, CPA3, PDGFC, LOX, TFPI2, COCH, PDPN, CA12, EFNB2, F8, HLA-A, PTPRR, HLA-C, TNFRSF14, HLA-B, PTPRU, HLA-E, CECR5, CCDC3, CD163L1, EGFLAM, NPC2, VEGFA, TFPI, STC1, MFAP2, LAMC1, MFAP4, PAM, FGFR3, ADAMTSL1, HLA-DRB1, CLU, ENPP4, PPT2, ACP5, ITGB5, CTSA, ITGB3, GREM1, NRN1, T…	739	3346	20063	1.37124	0.0194039	0.00974946	0.0147605
UP_KEYWORDS	Signal	191	24.9673	0.000246488	F2RL2, GNPTG, MICB, MICA, CADM1, IL6ST, NELL2, POSTN, MMP3, MMP2, MMP1, B2M, TAPBP, NOV, SHKBP1, APP, ADTRP, CD44, UNC5B, RAE1, SEMA7A, SERPINE1, TGFBI, CPA3, PDGFC, LOX, TFPI2, COCH, MRPL52, PDPN, CA12, EFNB2, F8, HLA-A, PTPRR, HLA-C, TNFRSF14, HLA-B, PTPRU, HLA-E, CECR5, ZNF236, CCDC3, NPC2, CD163L1, EGFLAM, VEGFA, TFPI, STC1, MFAP2, LAMC1, MFAP4, PAM, FGFR3, ADAMTSL1, HLA-DRB1, CLU, ENPP4, PPT…	748	4160	20581	1.2633	0.100578	0.00556357	0.34686
UP_SEQ_FEATURE	disulfide bond	134	17.5163	0.00435484	F2RL2, MICB, CADM1, IL6ST, NELL2, POSTN, MMP3, MMP2, MMP1, B2M, TAPBP, NOV, APP, CD44, UNC5B, SEMA7A, TIMM9, TGFBI, CPA3, PDGFC, TFPI2, COCH, CA12, EFNB2, F8, HLA-A, HLA-C, TNFRSF14, COLEC12, HLA-B, PTPRU, HLA-E, CD163L1, EGFLAM, NPC2, VEGFA, TFPI, GPR50, STC1, MFAP2, LAMC1, PAM, GCNT3, ADAMTSL1, FGFR3, HLA-DRB1, KEL, CLU, MME, ACP5, ITGB5, PPT2, CTSA, ITGB3, GREM1, TIMP3, TIMP1, CD68, LGALS3BP, …	739	2917	20063	1.24715	0.99996	0.637018	7.35034
UP_KEYWORDS	Secreted	94	12.2876	0.00494223	GNPTG, NRP1, IL6ST, NELL2, POSTN, CDCP1, MMP3, MMP2, MMP1, B2M, NOV, GPC4, CASP4, GPC3, DMKN, GPX3, TGFBI, SERPINE1, IL1B, PDGFC, LOX, TFPI2, IL1A, CYR61, COCH, LY96, F8, HLA-C, PKDCC, GAL, SLIT2, DDR1, CCDC3, EGFLAM, CD163L1, NPC2, GRN, PSG4, VEGFA, TFPI, SERPINB2, CTSD, STC1, GLB1L2, MFAP2, LAMC1, CTSB, MFAP4, PAM, ADAMTSL1, FGFR3, CLU, GREM1, TIMP3, TIMP1, CALCB, LGALS3BP, FNDC5, FAM213A, NPTX…	748	1965	20581	1.31623	0.881213	0.0786723	6.74499
UP_KEYWORDS	Disulfide bond	152	19.8693	0.00569357	F2RL2, GNPTG, MICB, MICA, CADM1, IL6ST, NELL2, POSTN, MMP3, MMP2, MMP1, B2M, TAPBP, NOV, APP, CD44, UNC5B, SEMA7A, TIMM9, TGFBI, CPA3, PDGFC, LOX, ASPH, TFPI2, COCH, CA12, EFNB2, F8, HLA-A, HLA-C, COLEC12, TNFRSF14, HLA-B, PTPRU, HLA-E, CD163L1, EGFLAM, NPC2, VEGFA, TFPI, GPR50, STC1, MFAP2, LAMC1, PAM, GCNT3, FGFR3, ADAMTSL1, HLA-DRB1, KEL, CLU, ENPP4, MME, ACP5, ITGB5, PPT2, CTSA, ITGB3, GREM1,…	748	3434	20581	1.21789	0.914157	0.0785816	7.73257
UP_KEYWORDS	Glycoprotein	195	25.4902	0.00596421	CADM1, IL6ST, NELL2, POSTN, B2M, NOV, APP, CD44, SEMA7A, SERPINE1, PDPN, EFNB2, F8, PTPRR, COLEC12, PTPRU, CD163L1, EGFLAM, NPC2, VEGFA, TFPI, STC1, LAMC1, GCNT3, HLA-DRB1, KEL, ENPP4, PPT2, ACP5, MME, NRN1, SLC11A2, LGALS3BP, CD68, NAGA, HLA-DPB1, SPP1, IL1RN, CHI3L1, GAS1, CD63, EMILIN3, SEMA6A, EPHA7, LAMA4, COL14A1, BMP7, PLAU, BMP6, GYPC, NRP1, TMEM161A, ANPEP, CDCP1, DMKN, NT5E, GOLM1, IL13…	748	4551	20581	1.17894	0.923639	0.0796277	8.08592
UP_SEQ_FEATURE	glycosylation site:N-linked (GlcNAc...)	184	24.0523	0.00762931	F2RL2, GNPTG, MICB, CADM1, IL6ST, SLC44A5, TSPAN4, NELL2, TSPAN7, POSTN, MMP3, MMP2, MMP1, TAPBP, NOV, APP, CD44, UNC5B, SEMA7A, SERPINE1, ATF6B, PDGFC, ASPH, LOX, TFPI2, IL1A, COCH, CA12, EFNB2, F8, HLA-A, PTPRR, HLA-C, COLEC12, TNFRSF14, HLA-B, PTPRU, HLA-E, CD163L1, EGFLAM, NPC2, SLC37A2, VEGFA, TFPI, STC1, LAMC1, EMP3, MFAP4, EMP1, PAM, GCNT3, TM4SF19, FGFR3, ADAMTSL1, HLA-DRB1, KEL, CLU, ENP…	739	4234	20063	1.17983	1	0.648684	12.5384
Annotation Cluster 5	Enrichment Score: 2.70
Category	Term	Number of genes	%	P-value	Genes	List Total	Pop Hits	Pop Total	Fold Enrichment	Bonferroni	Benjamini	FDR
KEGG_PATHWAY	hsa04142:Lysosome	16	2.0915	0.000658385	GNPTG, CTSZ, PPT2, ACP5, CTSA, CD63, SLC11A2, CTSK, CD68, NPC2, TPP1, NAGA, CTSD, CTSB, ATP6V0D2, CTSF	334	121	6910	2.73569	0.150692	0.0529888	0.850865
UP_KEYWORDS	Lysosome	21	2.7451	0.00155451	HLA-DQB1, CTSZ, HLA-DRB1, TMEM9, PPT2, ACP5, CTSA, TMBIM1, CD63, CTSK, CD68, NPC2, CXCR4, SQSTM1, TPP1, NAGA, IL1B, CTSD, CTSB, HLA-DPB1, CTSF	748	263	20581	2.19699	0.487759	0.0286663	2.16889
GOTERM_CC_DIRECT	GO:0005764~lysosome	18	2.35294	0.00778601	GFAP, CTSZ, TMEM9, PPT2, ACP5, CTSA, CD63, SLC11A2, CTSK, NPC2, CXCR4, TPP1, NAGA, TSC2, IL1B, CTSD, CTSB, CTSF	714	226	18224	2.03287	0.981722	0.128903	10.6792
Annotation Cluster 6	Enrichment Score: 2.38
Category	Term	Number of genes	%	P-value	Genes	List Total	Pop Hits	Pop Total	Fold Enrichment	Bonferroni	Benjamini	FDR
GOTERM_CC_DIRECT	GO:0005913~cell-cell adherens junction	27	3.52941	0.000427226	CAST, ALDOA, TLN1, CADM1, DIAPH3, RPL15, PDLIM1, HSPA1A, HSPA1B, PDXDC1, CLINT1, BAIAP2, FLOT1, ANXA1, EEF2, CLIC1, FLNB, YWHAE, FLNA, ANXA2, RSL1D1, ITGA6, PKP2, LASP1, CAPG, DSC2, PUF60	714	323	18224	2.13357	0.196507	0.0135811	0.615505
GOTERM_MF_DIRECT	GO:0098641~cadherin binding involved in cell-cell adhesion	24	3.13725	0.00190713	CAST, ALDOA, TLN1, BAIAP2, DIAPH3, RPL15, ANXA1, PDLIM1, HSPA1A, EEF2, HSPA1B, CLIC1, FLNB, YWHAE, FLNA, ANXA2, PDXDC1, RSL1D1, ITGA6, LASP1, PKP2, CAPG, CLINT1, PUF60	690	290	16881	2.02471	0.835981	0.121137	2.95073
GOTERM_BP_DIRECT	GO:0098609~cell-cell adhesion	17	2.22222	0.0906301	CAST, ALDOA, BAIAP2, DIAPH3, RPL15, PDLIM1, EEF2, HSPA1A, YWHAE, FLNB, ANXA2, PDXDC1, RSL1D1, LASP1, CAPG, CLINT1, PUF60	686	271	16792	1.53553	1	0.869581	82.0485
Annotation Cluster 7	Enrichment Score: 2.05
Category	Term	Number of genes	%	P-value	Genes	List Total	Pop Hits	Pop Total	Fold Enrichment	Bonferroni	Benjamini	FDR
UP_SEQ_FEATURE	domain:Ig-like C1-type	10	1.30719	1.53906e-06	HLA-DQB1, MICB, HLA-DRB1, HLA-A, HLA-C, HLA-B, HLA-DPB1, HLA-E, TAPBP, B2M	739	32	20063	8.48402	0.00356733	0.00356733	0.00269222
GOTERM_BP_DIRECT	GO:0060333~interferon-gamma-mediated signaling pathway	14	1.83007	5.05792e-06	HLA-DQB1, SP100, HLA-DRB1, HLA-A, TRIM26, HLA-C, HLA-B, HLA-E, MID1, B2M, IRF9, CD44, MT2A, HLA-DPB1	686	71	16792	4.82667	0.0156021	0.00783172	0.00914346
GOTERM_CC_DIRECT	GO:0071556~integral component of lumenal side of endoplasmic reticulum membrane	9	1.17647	1.09109e-05	HLA-DQB1, HLA-DRB1, HLA-A, HLA-C, HLA-B, HLA-DPB1, HLA-E, CANX, TAPBP	714	29	18224	7.92118	0.00557082	0.000698056	0.0157633
KEGG_PATHWAY	hsa04612:Antigen processing and presentation	15	1.96078	1.25613e-05	HLA-DQB1, HLA-DRB1, HLA-A, HLA-C, HSPA1A, HSPA1B, HLA-B, HLA-E, CANX, B2M, TAPBP, PSME2, PSME3, HLA-DPB1, CTSB	334	76	6910	4.08328	0.00311037	0.00311037	0.0162965
UP_KEYWORDS	MHC I	6	0.784314	1.3456e-05	HLA-DQB1, HLA-A, HLA-C, HLA-B, HLA-E, B2M	748	10	20581	16.5088	0.0057694	0.000642694	0.0189642
GOTERM_CC_DIRECT	GO:0042612~MHC class I protein complex	6	0.784314	3.43103e-05	HLA-DQB1, HLA-A, HLA-C, HLA-B, HLA-E, B2M	714	11	18224	13.9221	0.0174138	0.00175518	0.0495616
INTERPRO	IPR001039:MHC class I, alpha chain, alpha1/alpha2	6	0.784314	5.84095e-05	HLA-DQB1, HLA-DRB1, HLA-A, HLA-C, HLA-B, HLA-E	731	12	18559	12.6943	0.0784138	0.0784138	0.0961793
INTERPRO	IPR010579:MHC class I, alpha chain, C-terminal	5	0.653595	7.55661e-05	HLA-DQB1, HLA-A, HLA-C, HLA-B, HLA-E	731	7	18559	18.1346	0.100256	0.0514518	0.124413
INTERPRO	IPR011161:MHC class I-like antigen recognition	8	1.04575	8.12838e-05	HLA-DQB1, MICB, MICA, HLA-DRB1, HLA-A, HLA-C, HLA-B, HLA-E	731	28	18559	7.25386	0.10742	0.0371713	0.133821
GOTERM_MF_DIRECT	GO:0042605~peptide antigen binding	8	1.04575	0.000102294	HLA-DQB1, HLA-DRB1, HLA-A, HLA-C, HLA-B, HLA-DPB1, HLA-E, TAPBP	690	28	16881	6.99006	0.0923329	0.0239285	0.160379
KEGG_PATHWAY	hsa05332:Graft-versus-host disease	9	1.17647	0.00012869	HLA-DQB1, HLA-DRB1, HLA-A, IL1B, HLA-C, HLA-B, HLA-DPB1, HLA-E, IL1A	334	33	6910	5.64235	0.0314132	0.0158319	0.166841
GOTERM_BP_DIRECT	GO:0002474~antigen processing and presentation of peptide antigen via MHC class I	8	1.04575	0.000163247	HLA-DQB1, HLA-A, HLA-C, HLA-B, HLA-E, CANX, TAPBP, B2M	686	30	16792	6.5275	0.398047	0.0548364	0.294711
UP_SEQ_FEATURE	region of interest:Connecting peptide	8	1.04575	0.000199947	HLA-DQB1, HLA-DRB1, HLA-A, HLA-C, HLA-B, HLA-DPB1, HLA-E, PLAU	739	34	20063	6.38796	0.37144	0.143392	0.349188
GOTERM_BP_DIRECT	GO:0002480~antigen processing and presentation of exogenous peptide antigen via MHC class I, TAP-independent	5	0.653595	0.000293514	HLA-A, HLA-C, HLA-B, HLA-E, B2M	686	9	16792	13.599	0.598549	0.0631112	0.529296
INTERPRO	IPR003597:Immunoglobulin C1-set	11	1.43791	0.000307629	HLA-DQB1, MICB, MICA, HLA-DRB1, HLA-A, HLA-C, HLA-B, HLA-DPB1, HLA-E, TAPBP, B2M	731	68	18559	4.10696	0.349577	0.101953	0.505578
INTERPRO	IPR011162:MHC classes I/II-like antigen recognition protein	9	1.17647	0.000326866	HLA-DQB1, MICB, MICA, HLA-DRB1, HLA-A, HLA-C, HLA-B, HLA-DPB1, HLA-E	731	45	18559	5.0777	0.366841	0.0873535	0.537113
KEGG_PATHWAY	hsa04940:Type I diabetes mellitus	9	1.17647	0.000748632	HLA-DQB1, HLA-DRB1, HLA-A, IL1B, HLA-C, HLA-B, HLA-DPB1, HLA-E, IL1A	334	42	6910	4.43328	0.169502	0.0453711	0.966974
GOTERM_CC_DIRECT	GO:0012507~ER to Golgi transport vesicle membrane	9	1.17647	0.000865088	HLA-DQB1, HLA-DRB1, HLA-A, SEC22B, HLA-C, HLA-B, HLA-DPB1, HLA-E, B2M	714	52	18224	4.41758	0.357968	0.0230521	1.24267
KEGG_PATHWAY	hsa04145:Phagosome	18	2.35294	0.00104627	HLA-DQB1, TUBB2B, HLA-DRB1, HLA-A, ITGB5, HLA-C, COLEC12, HLA-B, ITGB3, HLA-E, CANX, TUBB, TFRC, TUBB6, SEC22B, TUBA4A, HLA-DPB1, ATP6V0D2	334	153	6910	2.43396	0.228649	0.0505974	1.34902
BBID	70.Signal_peptides_(MHC)_class_I_molecules	4	0.522876	0.00129045	HLA-A, HLA-C, HLA-B, HLA-E	29	4	388	13.3793	0.0588855	0.0588855	1.219
KEGG_PATHWAY	hsa05416:Viral myocarditis	10	1.30719	0.00145758	BID, HLA-DQB1, CAV1, HLA-DRB1, HLA-A, HLA-C, HLA-B, HLA-DPB1, HLA-E, ABL2	334	57	6910	3.62958	0.303539	0.0585092	1.87473
GOTERM_BP_DIRECT	GO:0019882~antigen processing and presentation	9	1.17647	0.00164362	HLA-DQB1, MICB, MICA, HLA-DRB1, HLA-A, HLA-C, HLA-B, HLA-DPB1, HLA-E	686	55	16792	4.00551	0.993989	0.156735	2.93005
SMART	SM00407:IGc1	10	1.30719	0.00180997	HLA-DQB1, MICB, MICA, HLA-DRB1, HLA-A, HLA-C, HLA-B, HLA-DPB1, HLA-E, B2M	436	65	10057	3.54869	0.425556	0.425556	2.39892
INTERPRO	IPR000353:MHC class II, beta chain, N-terminal	5	0.653595	0.0022902	HLA-DQB1, HLA-DRB1, HLA-A, HLA-C, HLA-DPB1	731	15	18559	8.46284	0.959456	0.413878	3.70671
SMART	SM00921:SM00921	5	0.653595	0.00322075	HLA-DQB1, HLA-DRB1, HLA-A, HLA-C, HLA-DPB1	436	15	10057	7.68884	0.62736	0.389557	4.23172
GOTERM_BP_DIRECT	GO:0002479~antigen processing and presentation of exogenous peptide antigen via MHC class I, TAP-dependent	9	1.17647	0.00393267	PSMC5, PSME2, HLA-A, ITGB5, HLA-C, PSME3, HLA-B, HLA-E, B2M	686	63	16792	3.49688	0.999995	0.269571	6.87581
UP_SEQ_FEATURE	chain:MHC class I antigen	3	0.392157	0.00395476	HLA-A, HLA-C, HLA-B	739	3	20063	27.1488	0.999899	0.640252	6.69693
GOTERM_BP_DIRECT	GO:0060337~type I interferon signaling pathway	9	1.17647	0.00433776	EGR1, IFIT3, IRF9, SP100, HLA-A, HLA-C, HLA-B, MX1, HLA-E	686	64	16792	3.44224	0.999999	0.275154	7.5581
GOTERM_BP_DIRECT	GO:0002486~antigen processing and presentation of endogenous peptide antigen via MHC class I via ER pathway, TAP-independent	3	0.392157	0.00485008	HLA-A, HLA-C, HLA-B	686	3	16792	24.4781	1	0.290742	8.41424
GOTERM_MF_DIRECT	GO:0046977~TAP binding	3	0.392157	0.00485525	HLA-A, HLA-C, HLA-B	690	3	16881	24.4652	0.990039	0.215403	7.35215
UP_SEQ_FEATURE	region of interest:Alpha-3	4	0.522876	0.00490039	HLA-A, HLA-C, HLA-B, HLA-E	739	10	20063	10.8595	0.999989	0.613474	8.23437
KEGG_PATHWAY	hsa05330:Allograft rejection	7	0.915033	0.00784476	HLA-DQB1, HLA-DRB1, HLA-A, HLA-C, HLA-B, HLA-DPB1, HLA-E	334	37	6910	3.91406	0.858176	0.195085	9.71361
INTERPRO	IPR014745:MHC class II, alpha/beta chain, N-terminal	5	0.653595	0.00832693	HLA-DQB1, HLA-DRB1, HLA-A, HLA-C, HLA-DPB1	731	21	18559	6.04488	0.999992	0.768048	12.8684
INTERPRO	IPR003006:Immunoglobulin/major histocompatibility complex, conserved site	8	1.04575	0.00894865	HLA-DQB1, HLA-DRB1, HLA-A, HLA-C, HLA-B, HLA-DPB1, HLA-E, B2M	731	60	18559	3.38513	0.999997	0.715395	13.764
KEGG_PATHWAY	hsa05323:Rheumatoid arthritis	11	1.43791	0.00939092	HLA-DQB1, CTSK, HLA-DRB1, VEGFA, ACP5, IL1B, HLA-DPB1, MMP3, ATP6V0D2, IL1A, MMP1	334	88	6910	2.58608	0.903668	0.208635	11.5222
GOTERM_CC_DIRECT	GO:0042613~MHC class II protein complex	5	0.653595	0.00968554	HLA-DQB1, HLA-DRB1, HLA-A, HLA-C, HLA-DPB1	714	22	18224	5.80087	0.993148	0.148493	13.1183
GOTERM_BP_DIRECT	GO:0001916~positive regulation of T cell mediated cytotoxicity	4	0.522876	0.0142303	HLA-A, HLA-B, HLA-E, B2M	686	13	16792	7.53173	1	0.512618	22.826
GOTERM_BP_DIRECT	GO:0042270~protection from natural killer cell mediated cytotoxicity	3	0.392157	0.0153063	HLA-A, HLA-B, HLA-E	686	5	16792	14.6869	1	0.527304	24.3348
UP_SEQ_FEATURE	region of interest:Alpha-2	4	0.522876	0.0194068	HLA-A, HLA-C, HLA-B, HLA-E	739	16	20063	6.78721	1	0.861725	29.0233
UP_SEQ_FEATURE	region of interest:Alpha-1	4	0.522876	0.0194068	HLA-A, HLA-C, HLA-B, HLA-E	739	16	20063	6.78721	1	0.861725	29.0233
GOTERM_MF_DIRECT	GO:0032395~MHC class II receptor activity	4	0.522876	0.0213409	HLA-DQB1, HLA-DRB1, HLA-C, HLA-DPB1	690	15	16881	6.52406	1	0.471859	28.7135
UP_SEQ_FEATURE	region of interest:Beta-1	3	0.392157	0.0326509	HLA-DQB1, HLA-DRB1, HLA-DPB1	739	8	20063	10.1808	1	0.916797	44.0487
UP_SEQ_FEATURE	region of interest:Beta-2	3	0.392157	0.0326509	HLA-DQB1, HLA-DRB1, HLA-DPB1	739	8	20063	10.1808	1	0.916797	44.0487
KEGG_PATHWAY	hsa05320:Autoimmune thyroid disease	7	0.915033	0.0377109	HLA-DQB1, HLA-DRB1, HLA-A, HLA-C, HLA-B, HLA-DPB1, HLA-E	334	52	6910	2.78501	0.999928	0.351652	39.2708
GOTERM_BP_DIRECT	GO:0031295~T cell costimulation	8	1.04575	0.0396668	HLA-DQB1, CAV1, HLA-DRB1, MAPKAP1, LGALS1, EFNB2, TNFRSF14, HLA-DPB1	686	78	16792	2.51058	1	0.71232	51.8918
GOTERM_MF_DIRECT	GO:0046703~natural killer cell lectin-like receptor binding	3	0.392157	0.0494987	MICB, MICA, HLA-E	690	9	16881	8.15507	1	0.664662	54.9103
KEGG_PATHWAY	hsa05168:Herpes simplex infection	15	1.96078	0.0578269	GLTSCR2, HLA-DQB1, SP100, HLA-DRB1, HLA-A, SKP2, CSNK2B, HLA-C, TNFRSF14, HLA-B, HLA-E, DAXX, IRF9, IL1B, HLA-DPB1	334	183	6910	1.69579	1	0.42139	53.8302
UP_KEYWORDS	Immunity	26	3.39869	0.0670433	HLA-DQB1, MICB, MICA, HLA-DRB1, CADM1, CLU, B2M, BAG6, CASP4, SQSTM1, PCBP2, NRROS, HLA-DPB1, MX1, ARHGEF2, LY96, AXL, HLA-A, ANXA1, HLA-C, IFI16, HLA-B, HLA-E, ECSIT, POLR3E, IFIT3	748	500	20581	1.43076	1	0.35521	62.3986
GOTERM_MF_DIRECT	GO:0030881~beta-2-microglobulin binding	3	0.392157	0.0716797	MICA, HLA-A, HLA-E	690	11	16881	6.67233	1	0.776568	68.87
GOTERM_CC_DIRECT	GO:0030670~phagocytic vesicle membrane	6	0.784314	0.0804071	HLA-A, HLA-C, HLA-B, HLA-E, ATP6V0D2, B2M	714	59	18224	2.59564	1	0.535314	70.2139
GOTERM_CC_DIRECT	GO:0031901~early endosome membrane	9	1.17647	0.0849827	SH3GL3, CAV1, DKK1, ANXA1, HLA-A, HLA-C, HLA-B, HLA-E, B2M	714	116	18224	1.9803	1	0.54966	72.285
KEGG_PATHWAY	hsa05321:Inflammatory bowel disease (IBD)	7	0.915033	0.0866243	MAF, STAT6, HLA-DQB1, HLA-DRB1, IL1B, HLA-DPB1, IL1A	334	64	6910	2.26282	1	0.483616	69.1365
GOTERM_BP_DIRECT	GO:0016045~detection of bacterium	3	0.392157	0.0963043	HLA-DRB1, HLA-A, HLA-B	686	13	16792	5.6488	1	0.880829	83.9691
UP_KEYWORDS	MHC II	3	0.392157	0.125041	HLA-DQB1, HLA-DRB1, HLA-DPB1	748	17	20581	4.85554	1	0.499442	84.783
GOTERM_BP_DIRECT	GO:0002504~antigen processing and presentation of peptide or polysaccharide antigen via MHC class II	3	0.392157	0.151173	HLA-DQB1, HLA-DRB1, HLA-DPB1	686	17	16792	4.31967	1	0.945622	94.8338
BIOCARTA	h_mhcPathway:Antigen Processing and Presentation	3	0.392157	0.165195	HLA-DRB1, HLA-A, B2M	110	11	1625	4.02893	1	0.999938	88.7244
GOTERM_BP_DIRECT	GO:0019886~antigen processing and presentation of exogenous peptide antigen via MHC class II	7	0.915033	0.173199	HLA-DQB1, AP2A2, HLA-DRB1, CTSD, HLA-DPB1, CANX, CTSF	686	92	16792	1.86247	1	0.959084	96.7882
KEGG_PATHWAY	hsa04672:Intestinal immune network for IgA production	5	0.653595	0.189283	HLA-DQB1, LTBR, HLA-DRB1, CXCR4, HLA-DPB1	334	47	6910	2.20092	1	0.685393	93.4292
GOTERM_CC_DIRECT	GO:0030669~clathrin-coated endocytic vesicle membrane	4	0.522876	0.215464	HLA-DQB1, AP2A2, HLA-DRB1, HLA-DPB1	714	41	18224	2.49013	1	0.752414	96.9986
KEGG_PATHWAY	hsa04514:Cell adhesion molecules (CAMs)	10	1.30719	0.245365	HLA-DQB1, ITGA6, CADM1, HLA-DRB1, NFASC, HLA-A, HLA-C, HLA-B, HLA-DPB1, HLA-E	334	142	6910	1.45695	1	0.738844	97.4076
KEGG_PATHWAY	hsa05140:Leishmaniasis	6	0.784314	0.256475	HLA-DQB1, HLA-DRB1, MAPK13, IL1B, HLA-DPB1, IL1A	334	71	6910	1.74833	1	0.750103	97.8614
GOTERM_BP_DIRECT	GO:0050830~defense response to Gram-positive bacterium	6	0.784314	0.266004	APP, HLA-A, ACP5, TNFRSF14, HLA-E, B2M	686	85	16792	1.72787	1	0.986063	99.6268
GOTERM_BP_DIRECT	GO:0019731~antibacterial humoral response	4	0.522876	0.266728	APP, HLA-A, HLA-E, B2M	686	44	16792	2.22528	1	0.985988	99.6334
GOTERM_CC_DIRECT	GO:0032588~trans-Golgi network membrane	5	0.653595	0.409182	HLA-DQB1, APP, COG6, HLA-DRB1, HLA-DPB1	714	83	18224	1.53758	1	0.896086	99.9501
KEGG_PATHWAY	hsa05310:Asthma	3	0.392157	0.42789	HLA-DQB1, HLA-DRB1, HLA-DPB1	334	30	6910	2.06886	1	0.869529	99.9286
GOTERM_CC_DIRECT	GO:0030658~transport vesicle membrane	3	0.392157	0.44114	HLA-DQB1, HLA-DRB1, HLA-DPB1	714	38	18224	2.01504	1	0.911259	99.9777
KEGG_PATHWAY	hsa05152:Tuberculosis	10	1.30719	0.48366	BID, HLA-DQB1, ITGAX, HLA-DRB1, MAPK13, IL1B, CTSD, HLA-DPB1, ATP6V0D2, IL1A	334	177	6910	1.16885	1	0.894131	99.9811
GOTERM_BP_DIRECT	GO:0006955~immune response	18	2.35294	0.552659	HLA-DQB1, LTBR, HLA-DRB1, IL1RN, HLA-A, HLA-C, TNFRSF14, HLA-B, HLA-E, FTH1, TAPBP, B2M, SEMA7A, IL1B, NRROS, HLA-DPB1, IL1A, BMP6	686	421	16792	1.04657	1	0.999747	100
GOTERM_BP_DIRECT	GO:0050852~T cell receptor signaling pathway	7	0.915033	0.564484	HLA-DQB1, PSMC5, HLA-DRB1, PSME2, UBC, PSME3, HLA-DPB1	686	148	16792	1.15775	1	0.999791	100
GOTERM_BP_DIRECT	GO:0032729~positive regulation of interferon-gamma production	3	0.392157	0.565115	HLA-A, IL1B, HLA-DPB1	686	46	16792	1.5964	1	0.999788	100
GOTERM_MF_DIRECT	GO:0003823~antigen binding	5	0.653595	0.610648	MICB, MICA, TSPAN4, HLA-C, HLA-B	690	103	16881	1.18763	1	0.998596	100
GOTERM_BP_DIRECT	GO:0050776~regulation of immune response	7	0.915033	0.738377	MICB, MICA, HLA-A, HLA-C, HLA-B, HLA-E, B2M	686	178	16792	0.962623	1	0.999994	100
KEGG_PATHWAY	hsa05150:Staphylococcus aureus infection	3	0.392157	0.741852	HLA-DQB1, HLA-DRB1, HLA-DPB1	334	54	6910	1.14937	1	0.964035	100
KEGG_PATHWAY	hsa05322:Systemic lupus erythematosus	4	0.522876	0.960441	HLA-DQB1, HLA-DRB1, ACTN1, HLA-DPB1	334	134	6910	0.617571	1	0.997685	100
