# Supplementary material for: Rapamycin-independent IGF2 expression in Tsc2-null mouse embryo fibroblasts and human lymphangioleiomyomatosis cells
Source: PLoS One. 2018 May 14;13(5):e0197105. doi: 10.1371/journal.pone.0197105 (PMC5951544; doi:10.1371/journal.pone.0197105)
Supplement: S6 Table — (XLSX) [file pone.0197105.s007.xlsx]

## Sheet: S6 Table 
S6 Table. Complete analysis of the methylation status of the Imprinting Control (IC1) region of the IGF2 gene in human cell lines.
Sample	% methylation of IC1
Primary LAM cells	0.5
TSC2--	0.23
TSC2++	0.5
ASM (Female)	0.41
ASM (Male )	0.61
